# Supplementary material for: A Bifunctional Synthetic Peptide With Antimicrobial and Plant Elicitation Properties That Protect Tomato Plants From Bacterial and Fungal Infections
Source: Front Plant Sci. 2021 Oct 18;12:756357. doi: 10.3389/fpls.2021.756357 (PMC8558481; doi:10.3389/fpls.2021.756357)
Supplement: Supplementary file 2 [file Table_2.XLSX]

## Sheet: experimental procedure
Effect of BP178, flg15, SA, JA and Ethylene treatments on defense gene expression in tomato plants Seeds of tomato plants cv. Rio Grande were used for the experiment. The experimental design consisted of three biological replicates of 10 plants per replicate (30 plants per treatment) and treatments consisted of peptide BP178, and flg15, SA, JA and Ethylene were included as positive controls of de…

## Sheet: BP178
Probe Set ID	BP178 vs C1	FDR	gene_assignment	RT-qPCR genes
20363918	14.0411	7.92e-06	Solyc08g029000.2.1 // --- // Lipoxygenase (AHRD V1 **** Q43191_SOLTU); contains Interpro domain(s) IPR001246 Lipoxygenase, plant GO:0016165,GO:0046872,GO:0055114 // --- // --- /// XM_004244842.1 // LOC101263535 // PREDICTED: Solanum lycopersicum probable linoleate 9S-lipoxygenase 5-like (LOC101263535), mRNA. // --- // ---
20259284	7.36329	7.92e-06	Solyc02g061770.2.1 // --- // Endochitinase (Chitinase) (AHRD V1 **** Q43184_SOLTU); contains Interpro domain(s) IPR000726 Glycoside hydrolase, family 19, catalytic GO:0005975,GO:0008843,GO:0016998 // --- // --- /// XM_004233527.1 // LOC544146 // PREDICTED: Solanum lycopersicum chitinase (LOC544146), mRNA. // --- // ---
20362938	7.18221	0.00156695	Solyc08g007460.2.1 // --- // Non-specific lipid-transfer protein (AHRD V1 -*** B9RGU5_RICCO); contains Interpro domain(s) IPR003612 Plant lipid transfer protein/seed storage/trypsin-alpha amylase inhibitor GO:0008289 // --- // --- /// XM_004244527.1 // LOC101266657 // PREDICTED: Solanum lycopersicum lipid transfer-like protein VAS-like (LOC101266657), mRNA. // --- // ---
20436362	7.16773	9.79e-07	XM_004245982.1 // LOC101258176 // PREDICTED: Solanum lycopersicum polyphenol oxidase D, chloroplastic-like (LOC101258176), mRNA. // --- // ---
20283965	7.01304	0.00152894	Solyc03g098100.2.1 // --- // Reductase 2 (AHRD V1 ***- Q6TY50_HYDMC); contains Interpro domain(s) IPR020471 Aldo/keto reductase subgroup GO:0055114 // --- // --- /// XM_004235326.1 // LOC101250974 // PREDICTED: Solanum lycopersicum non-functional NADPH-dependent codeinone reductase 2-like (LOC101250974), mRNA. // --- // ---
20287340	6.54046	0.000113	Solyc03g120260.2.1 // --- // Coatomer beta&apos subunit (AHRD V1 ***- C4YSS2_CANAW); contains Interpro domain(s) IPR020472 G-protein beta WD-40 repeat, region // --- // --- /// XM_004235657.1 // LOC101248561 // PREDICTED: Solanum lycopersicum coatomer subunit beta'-2-like (LOC101248561), mRNA. // --- // ---
20427871	6.39311	0.000231	Solyc12g005720.1.1 // --- // Cysteine-rich receptor-like protein kinase (AHRD V1 ***- C6ZRS1_SOYBN); contains Interpro domain(s) IPR002902 Protein of unknown function DUF26 // --- // --- /// XM_004251459.1 // LOC101245329 // PREDICTED: Solanum lycopersicum cysteine-rich repeat secretory protein 38-like (LOC101245329), mRNA. // --- // ---
20323305	6.35736	0.00108273	Solyc05g007950.2.1 // --- // Ribonuclease T2 (AHRD V1 ***- Q6A3R1_SOLLC); contains Interpro domain(s) IPR001568 Ribonuclease T2 GO:0004521,GO:0033897 // --- // --- /// NM_001247266.1 // rnale // Solanum lycopersicum ribonuclease (rnale), mRNA. // --- // ---
20311549	6.09031	6.64e-05	Solyc04g054950.2.1 // --- // Tropinone reductase I (AHRD V1 **-- Q8VXN5_CALSE); contains Interpro domain(s) IPR002347 Glucose/ribitol dehydrogenase GO:0008152,GO:0043621,GO:0055114 // --- // --- /// XM_004237357.1 // LOC101263402 // PREDICTED: Solanum lycopersicum tropinone reductase homolog (LOC101263402), mRNA. // --- // ---
20391305	5.55997	0.000137	Solyc09g090980.2.1 // --- // Major allergen Mal d 1 (AHRD V1 ***- Q84LA7_MALDO); contains Interpro domain(s) IPR000916 Bet v I allergen GO:0009607 // --- // --- /// XM_004247747.1 // LOC101246381 // PREDICTED: Solanum lycopersicum pathogenesis-related protein STH-2-like (LOC101246381), mRNA. // --- // ---
20353044	5.37696	0.000419	Solyc07g062490.1.1 // --- // S-locus-specific glycoprotein (AHRD V1 **-- SLSG0_BRAOA); contains Interpro domain(s) IPR001480 Curculin-like (mannose-binding) lectin GO:0005529 // --- // --- /// XM_004244227.1 // LOC101268888 // PREDICTED: Solanum lycopersicum epidermis-specific secreted glycoprotein EP1-like (LOC101268888), mRNA. // --- // ---
20312387	5.32492	0.000565	Solyc04g072000.2.1 // --- // Chitinase (AHRD V1 ***- D0QU15_LACSA); contains Interpro domain(s) IPR016283 Glycoside hydrolase, family 19 GO:0005975,GO:0008061,GO:0008843,GO:0016998 // --- // --- /// XM_004237785.1 // LOC101256086 // PREDICTED: Solanum lycopersicum endochitinase PR4-like, transcript variant 1 (LOC101256086), mRNA. // --- // --- /// XM_004237786.1 // LOC101256086 // PREDICTED: Sola…
20389615	5.18298	6.64e-05	Solyc09g066400.1.1 // --- // Cytochrome P450 GO:0019825,GO:0020037,GO:0055114 // --- // --- /// XM_004247304.1 // LOC101248046 // PREDICTED: Solanum lycopersicum premnaspirodiene oxygenase-like (LOC101248046), mRNA. // --- // ---
20282024	5.1631	0.000137	Solyc03g078490.2.1 // --- // UDP-glucuronosyltransferase (AHRD V1 **-* Q5UB81_ARATH); contains Interpro domain(s) IPR002213 UDP-glucuronosyl/UDP-glucosyltransferase GO:0008152,GO:0015020 // --- // --- /// XM_004235017.1 // LOC101263679 // PREDICTED: Solanum lycopersicum UDP-glycosyltransferase 85A7-like (LOC101263679), mRNA. // --- // ---
20273312	5.14945	3.14e-05	Solyc02g079440.1.1 // --- // FAD-binding domain-containing protein (AHRD V1 **-- D7MFH6_ARALY); contains Interpro domain(s) IPR006094 FAD linked oxidase, N-terminal GO:0050660 // --- // --- /// XM_004232726.1 // LOC101246685 // PREDICTED: Solanum lycopersicum cannabidiolic acid synthase-like (LOC101246685), mRNA. // --- // ---
20255610	4.9273	0.000341	Solyc01g105450.2.1 // --- // ABC transporter G family member 11 (AHRD V1 ***- AB11G_ARATH); contains Interpro domain(s) IPR013525 ABC-2 type transporter GO:0008559,GO:0016020,GO:0016887,GO:0017111 // --- // --- /// XM_004230503.1 // LOC101246670 // PREDICTED: Solanum lycopersicum ABC transporter G family member 11-like (LOC101246670), mRNA. // --- // ---
20368379	4.76872	0.000982	Solyc08g079900.1.1 // --- // Subtilisin-like protease (AHRD V1 **-- Q9LWA4_SOLLC); contains Interpro domain(s) IPR015500 Peptidase S8, subtilisin-related GO:0004252,GO:0006508,GO:0043086 // --- // --- /// XM_004245627.1 // LOC778308 // PREDICTED: Solanum lycopersicum pathogenesis related protein P69G (LOC778308), mRNA. // --- // ---
20278627	4.53004	0.00110517	Solyc03g006550.2.1 // --- // (-)-ent-kaurene synthase (AHRD V1 ***- D2X8G1_PICGL); contains Interpro domain(s) IPR005630 Terpene synthase, metal-binding domain GO:0008152,GO:0016829 // --- // --- /// XM_004234080.1 // LOC101262489 // PREDICTED: Solanum lycopersicum (E,E)-geranyllinalool synthase-like (LOC101262489), mRNA. // --- // ---
20376322	4.31384	0.0224833	Solyc08g080660.1.1 // --- // Osmotin-like protein (Fragment) (AHRD V1 **-- Q8S4L1_SOLNI); contains Interpro domain(s) IPR001938 Thaumatin, pathogenesis-related GO:0005515 // --- // --- /// XM_004245580.1 // LOC101264959 // PREDICTED: Solanum lycopersicum osmotin-like protein OSML15-like (LOC101264959), mRNA. // --- // ---
20374242	4.2577	0.00110517	Solyc08g068730.1.1 // --- // N-acetyltransferase (AHRD V1 ***- B6SUK9_MAIZE); contains Interpro domain(s) IPR000182 GCN5-related N-acetyltransferase GO:0008152 // --- // --- /// NM_001247948.1 // THT1-3 // Solanum lycopersicum N-hydroxycinnamoyl-CoA:tyramine N-hydroxycinnamoyl transferase THT1-3 (THT1-3), mRNA. // --- // ---
20422569	4.19565	0.0403673	Solyc12g017530.1.1 // --- // Unknown Protein (AHRD V1) // --- // ---
20368613	4.08048	0.00285885	Solyc08g080640.1.1 // --- // Osmotin-like protein (Fragment) (AHRD V1 **-- Q8S4L1_SOLNI); contains Interpro domain(s) IPR017949 Thaumatin, conserved site IPR001938 Thaumatin, pathogenesis-related GO:0005515 // --- // --- /// XM_004245582.1 // LOC543979 // PREDICTED: Solanum lycopersicum NP24 protein precursor (LOC543979), mRNA. // --- // ---
20365956	3.88206	0.000113	Solyc08g067550.1.1 // --- // Non-specific lipid-transfer protein (AHRD V1 ***- Q93YX9_DAVIN); contains Interpro domain(s) IPR013770 Plant lipid transfer protein and hydrophobic protein, helical GO:0006869 // --- // --- /// XM_004245175.1 // LOC101247242 // PREDICTED: Solanum lycopersicum non-specific lipid-transfer protein-like (LOC101247242), mRNA. // --- // ---
20340349	3.86816	0.000333	Solyc06g034370.1.1 // --- // Pectinesterase (AHRD V1 ***- B9T3X5_RICCO); contains Interpro domain(s) IPR006501 Pectinesterase inhibitor GO:0030599 // --- // --- /// XM_004240706.1 // LOC101247130 // PREDICTED: Solanum lycopersicum 21 kDa protein-like (LOC101247130), mRNA. // --- // ---
20255887	3.75087	0.000153	Solyc01g106630.2.1 // --- // Unknown Protein (AHRD V1) // --- // ---
20250182	3.72323	0.00692612	Solyc01g080800.2.1 // --- // PBSP domain-containing protein (AHRD V1 **-- C9S7G7_VERA1); contains Interpro domain(s) IPR007541 Plant Basic Secretory Protein // --- // --- /// XM_004229453.1 // LOC101249488 // PREDICTED: Solanum lycopersicum uncharacterized LOC101249488 (LOC101249488), mRNA. // --- // ---
20368373	3.71058	0.00110475	Solyc08g079870.1.1 // --- // Subtilisin-like protease (AHRD V1 **-- Q9LWA3_SOLLC); contains Interpro domain(s) IPR015500 Peptidase S8, subtilisin-related IPR000209 Peptidase S8 and S53, subtilisin, kexin, sedolisin GO:0004252,GO:0006508,GO:0043086 // --- // --- /// NM_001247053.1 // P69B // Solanum lycopersicum subtilisin-like protease (P69B), mRNA. // --- // ---
20252951	3.69558	0.00123548	Solyc01g096720.2.1 // --- // Major facilitator superfamily transporter (AHRD V1 **-- A8NUY3_COPC7); contains Interpro domain(s) IPR016196 Major facilitator superfamily, general substrate transporter GO:0005351,GO:0055085 // --- // --- /// XM_004230000.1 // LOC101246667 // PREDICTED: Solanum lycopersicum protein ZINC INDUCED FACILITATOR-LIKE 1-like (LOC101246667), mRNA. // --- // ---
20274366	3.65766	0.000137	Solyc02g082910.2.1 // --- // Acyl-CoA synthetase/AMP-acid ligase II (AHRD V1 **** D0C359_9GAMM); contains Interpro domain(s) IPR000873 AMP-dependent synthetase and ligase GO:0008152,GO:0016208,GO:0018858 // --- // --- /// XM_004232501.1 // LOC101252453 // PREDICTED: Solanum lycopersicum probable acyl-activating enzyme 1, peroxisomal-like (LOC101252453), mRNA. // --- // ---
20286043	3.63586	0.000414	Solyc03g116700.2.1 // --- // Blue copper protein (AHRD V1 **-- D1MWY8_CITLA); contains Interpro domain(s) IPR003245 Plastocyanin-like GO:0005515,GO:0009055 // --- // --- /// XM_004235913.1 // LOC101252571 // PREDICTED: Solanum lycopersicum cucumber peeling cupredoxin-like (LOC101252571), mRNA. // --- // ---
20376316	3.6344	0.000576	Solyc08g080630.2.1 // --- // Chymotrypsin inhibitor-2 (AHRD V1 *-*- A8V413_HORSP); contains Interpro domain(s) IPR000864 Proteinase inhibitor I13, potato inhibitor I GO:0009611 // --- // --- /// NM_001247686.1 // ER1 // Solanum lycopersicum proteinase inhibitor I (ER1), mRNA. // --- // ---
20424757	3.3913	0.00528979	Solyc12g045030.1.1 // --- // Short-chain dehydrogenase/reductase family protein (AHRD V1 **-- D7LV30_ARALY); contains Interpro domain(s) IPR002347 Glucose/ribitol dehydrogenase GO:0008152,GO:0055114 // --- // --- /// XM_004252335.1 // LOC101255178 // PREDICTED: Solanum lycopersicum probable L-xylulose reductase-like (LOC101255178), mRNA. // --- // ---
20383409	3.37713	0.000337	Solyc09g089930.1.1 // --- // Ethylene responsive transcription factor 1a (AHRD V1 *-** C0J9I9_9ROSA); contains Interpro domain(s) IPR001471 Pathogenesis-related transcriptional factor and ERF, DNA-binding GO:0003677,GO:0003700,GO:0006355,GO:0016563 // --- // --- /// NM_001247766.1 // EREB // Solanum lycopersicum ethylene responsive element binding protein (EREB), mRNA. // --- // --- /// NM_001247…
20407727	3.26621	0.000746	Solyc11g011240.1.1 // --- // Geranylgeranyl pyrophosphate synthase 1 (AHRD V1 ***- Q1A7T0_SOLLC); contains Interpro domain(s) IPR000092 Polyprenyl synthetase GO:0008299 // --- // --- /// NM_001247158.1 // GGPS1 // Solanum lycopersicum geranylgeranyl pyrophosphate synthase 1 (GGPS1), mRNA. // --- // ---
20269012	3.18319	0.00315199	Solyc02g036480.1.1 // --- // Harpin-induced protein-like (Fragment) (AHRD V1 **-- D2CFH8_COFAR); contains Interpro domain(s) IPR010847 Harpin-induced 1 // --- // ---
20435386	3.18138	0.000231	XM_004228957.1 // LOC101261650 // PREDICTED: Solanum lycopersicum glucan endo-1,3-beta-glucosidase B-like (LOC101261650), mRNA. // --- // ---
20407437	3.17969	0.0407835	Solyc11g010280.1.1 // --- // Unknown Protein (AHRD V1) // --- // ---
20263839	3.15709	0.00692897	Solyc02g082920.2.1 // --- // Endochitinase (Chitinase) (AHRD V1 **** Q43184_SOLTU); contains Interpro domain(s) IPR000726 Glycoside hydrolase, family 19, catalytic GO:0005975,GO:0008843,GO:0016998 // --- // --- /// NM_001247475.1 // CHI3 // Solanum lycopersicum chitinase (CHI3), mRNA. // --- // ---	ChiA
20374276	3.0048	0.0166907	Solyc08g068870.2.1 // --- // Aspartic proteinase nepenthesin-1 (AHRD V1 **-- C0JAB4_ORYCO); contains Interpro domain(s) IPR001461 Peptidase A1 GO:0003677,GO:0006508 // --- // --- /// XM_004245246.1 // LOC101244399 // PREDICTED: Solanum lycopersicum protein ASPARTIC PROTEASE IN GUARD CELL 1-like (LOC101244399), mRNA. // --- // ---
20241636	2.90073	0.016011	Solyc01g103650.2.1 // --- // Hydrolase alpha/beta fold family (AHRD V1 **-- A4VRL9_PSEU5); contains Interpro domain(s) IPR012020 AB-hydrolase YheT, putative GO:0003824,GO:0004091 // --- // --- /// XM_004230412.1 // LOC101244716 // PREDICTED: Solanum lycopersicum embryogenesis-associated protein EMB8-like (LOC101244716), mRNA. // --- // ---
20229221	2.89369	0.0028693	Solyc00g170200.1.1 // --- // Hydrolase alpha/beta fold family protein (AHRD V1 ***- D7L528_ARALY) // --- // --- /// XM_004253433.1 // LOC101258450 // PREDICTED: Solanum lycopersicum uncharacterized LOC101258450 (LOC101258450), mRNA. // --- // ---
20339450	2.89053	0.00976681	Solyc06g008620.1.1 // --- // Protein tolB (AHRD V1 *-*- D3SF14_THISK); contains Interpro domain(s) IPR011042 Six-bladed beta-propeller, TolB-like // --- // --- /// XM_004240464.1 // LOC101247825 // PREDICTED: Solanum lycopersicum uncharacterized LOC101247825 (LOC101247825), mRNA. // --- // ---
20313939	2.88579	0.00285305	Solyc04g078290.2.1 // --- // Cytochrome P450 GO:0019825,GO:0020037,GO:0055114 // --- // --- /// XM_004238068.1 // LOC101267231 // PREDICTED: Solanum lycopersicum isoflavone 2'-hydroxylase-like (LOC101267231), mRNA. // --- // ---
20242674	2.83913	0.0347185	Solyc01g106620.2.1 // --- // Pathogenesis-related protein 1a (AHRD V1 **-- Q00MX6_MALDO); contains Interpro domain(s) IPR018244 Allergen V5/Tpx-1 related, conserved site GO:0005515,GO:0005576 // --- // --- /// NM_001247429.1 // LOC100191111 // Solanum lycopersicum PR1 protein (LOC100191111), mRNA. // --- // ---
20279063	2.83505	0.014451	Solyc03g007560.2.1 // --- // Pre-mRNA-splicing factor CLF1 (AHRD V1 ***- C5JTS1_AJEDS); contains Interpro domain(s) IPR003107 RNA-processing protein, HAT helix GO:0003723,GO:0005488,GO:0005515,GO:0005622 // --- // --- /// XM_004234232.1 // CRNKL1 // PREDICTED: Solanum lycopersicum crooked neck pre-mRNA splicing factor-like 1 (Drosophila) (CRNKL1), mRNA. // --- // ---
20375482	2.83455	0.0302829	Solyc08g077330.2.1 // --- // Expansin-like protein (AHRD V1 ***- A2ICD7_CUNLA); contains Interpro domain(s) IPR007112 Expansin 45, endoglucanase-like GO:0005576 // --- // --- /// XM_004245812.1 // LOC101258887 // PREDICTED: Solanum lycopersicum expansin-like B1-like (LOC101258887), mRNA. // --- // ---
20316404	2.82381	0.0133379	Solyc05g007770.2.1 // --- // NAC domain transcription factor (AHRD V1 **** Q5DM36_WHEAT); contains Interpro domain(s) IPR003441 No apical meristem (NAM) protein GO:0003700,GO:0045449 // --- // --- /// XM_004238762.1 // LOC101244582 // PREDICTED: Solanum lycopersicum NAC transcription factor 29-like (LOC101244582), mRNA. // --- // ---
20436278	2.81709	0.000337	XM_004244583.1 // LOC101258880 // PREDICTED: Solanum lycopersicum ethylene-responsive transcription factor ERF061-like (LOC101258880), mRNA. // --- // ---
20327554	2.81603	0.00215283	Solyc05g050130.2.1 // --- // Acidic chitinase (AHRD V1 **-- Q71HN4_FICAW); contains Interpro domain(s) IPR001223 Glycoside hydrolase, family 18, catalytic domain GO:0005975 // --- // --- /// XM_004240042.1 // LOC101253788 // PREDICTED: Solanum lycopersicum acidic endochitinase-like (LOC101253788), mRNA. // --- // ---
20390185	2.80052	0.00215283	Solyc09g075110.1.1 // --- // Unknown Protein (AHRD V1) // --- // ---
20400432	2.78818	0.000577	Solyc10g012370.2.1 // --- // Cysteine synthase (AHRD V1 **** Q76MX2_SOLTU); contains Interpro domain(s) IPR005859 Cysteine synthase A GO:0004124,GO:0006535,GO:0008152 // --- // --- /// XM_004248001.1 // LOC101253940 // PREDICTED: Solanum lycopersicum bifunctional L-3-cyanoalanine synthase/cysteine synthase 1, mitochondrial-like (LOC101253940), mRNA. // --- // ---
20395690	2.78449	0.0100094	Solyc10g055200.1.1 // --- // Disease resistance response (AHRD V1 ***- D7KM73_ARALY); contains Interpro domain(s) IPR004265 Plant disease resistance response protein // --- // --- /// XM_004248615.1 // LOC101250259 // PREDICTED: Solanum lycopersicum uncharacterized LOC101250259 (LOC101250259), mRNA. // --- // ---
20436160	2.74847	0.0166907	XM_004242003.1 // LOC101268003 // PREDICTED: Solanum lycopersicum germacrene C synthase-like, transcript variant 1 (LOC101268003), mRNA. // --- // ---
20286089	2.71377	0.00138502	Solyc03g116900.2.1 // --- // Manganese transporter MntH (AHRD V1 **-* D3KPZ0_LISMO); contains Interpro domain(s) IPR001046 Natural resistance-associated macrophage protein GO:0005384,GO:0016020 // --- // --- /// XM_004235892.1 // LOC101246519 // PREDICTED: Solanum lycopersicum metal transporter Nramp6-like (LOC101246519), mRNA. // --- // ---
20261801	2.65661	0.000575	Solyc02g077040.2.1 // --- // Cathepsin B-like cysteine proteinase 5 (AHRD V1 **-* CPR5_CAEEL); contains Interpro domain(s) IPR013128 Peptidase C1A, papain GO:0004197,GO:0006508,GO:0008234,GO:0030984 // --- // --- /// NM_001247020.1 // pip1 // Solanum lycopersicum phytophthora-inhibited protease 1 (pip1), mRNA. // --- // ---
20436576	2.63183	0.012586	XM_004249457.1 // LOC101252733 // PREDICTED: Solanum lycopersicum subtilisin-like protease-like (LOC101252733), mRNA. // --- // ---
20352707	2.6086	0.0453445	Solyc07g056480.2.1 // --- // Glutathione S-transferase-like protein (AHRD V1 **** Q8GVD1_SOLLC); contains Interpro domain(s) IPR004046 Glutathione S-transferase, C-terminal GO:0004364,GO:0043295 // --- // --- /// NM_001247450.1 // BI-GST/GPX // Solanum lycopersicum glutathione S-transferase/peroxidase (BI-GST/GPX), mRNA. // --- // ---
20422168	2.60239	0.0049704	Solyc12g014010.1.1 // --- // Glucosyltransferase (AHRD V1 ***- Q8RU72_TOBAC); contains Interpro domain(s) IPR002213 UDP-glucuronosyl/UDP-glucosyltransferase GO:0008152 // --- // --- /// XM_004251823.1 // LOC101253864 // PREDICTED: Solanum lycopersicum UDP-glucose flavonoid 3-O-glucosyltransferase 6-like (LOC101253864), mRNA. // --- // ---
20230873	2.56239	0.0133379	Solyc00g174330.2.1 // --- // Pathogenesis related protein PR-1 (AHRD V1 ***- Q9SC15_SOLTU); contains Interpro domain(s) IPR001283 Allergen V5/Tpx-1 related GO:0005576 // --- // --- /// Solyc00g174340.1.1 // --- // Pathogenesis-related protein 1b (AHRD V1 ***- Q941G6_SOLTU); contains Interpro domain(s) IPR018244 Allergen V5/Tpx-1 related, conserved site GO:0005515,GO:0005576 // --- // --- /// NM_0…	PR-1b_
20231029	2.56057	6.64e-05	Solyc00g272810.1.1 // --- // N-acetyltransferase (AHRD V1 ***- B6SUK9_MAIZE); contains Interpro domain(s) IPR000182 GCN5-related N-acetyltransferase GO:0008152 // --- // --- /// XM_004253467.1 // LOC101252574 // PREDICTED: Solanum lycopersicum tyramine N-feruloyltransferase 4/11-like (LOC101252574), mRNA. // --- // ---
20259674	2.54419	0.0266376	Solyc02g063250.2.1 // --- // Peptide methionine sulfoxide reductase msrA (AHRD V1 *-** D7E9W5_METEZ); contains Interpro domain(s) IPR002569 Methionine sulphoxide reductase A GO:0008113,GO:0055114 // --- // --- /// XM_004233439.1 // LOC101255856 // PREDICTED: Solanum lycopersicum peptide methionine sulfoxide reductase MsrA-like (LOC101255856), mRNA. // --- // ---
20304279	2.50439	0.000565	Solyc04g071890.2.1 // --- // Peroxidase 4 (AHRD V1 **** B7UCP4_LITCN); contains Interpro domain(s) IPR002016 Haem peroxidase, plant/fungal/bacterial GO:0004601,GO:0055114 // --- // --- /// XM_004237777.1 // LOC101253377 // PREDICTED: Solanum lycopersicum peroxidase 12-like (LOC101253377), mRNA. // --- // ---
20362849	2.47963	0.0442652	Solyc08g007240.2.1 // --- // Hydrolase NUDIX family protein (AHRD V1 **-- Q2A9R5_BRAOL); contains Interpro domain(s) IPR000086 NUDIX hydrolase domain GO:0016787,GO:0047631,GO:0051287 // --- // --- /// XM_004244511.1 // LOC101261537 // PREDICTED: Solanum lycopersicum nudix hydrolase 8-like (LOC101261537), mRNA. // --- // ---
20305802	2.45619	0.0015216	Solyc04g078640.1.1 // --- // Ethylene-responsive transcription factor 5 (AHRD V1 *-*- EF102_ARATH); contains Interpro domain(s) IPR001471 Pathogenesis-related transcriptional factor and ERF, DNA-binding GO:0003677,GO:0006355 // --- // --- /// XM_004238088.1 // LOC101248770 // PREDICTED: Solanum lycopersicum ethylene-responsive transcription factor ERF010-like (LOC101248770), mRNA. // --- // ---
20294572	2.43449	0.00437111	Solyc03g098740.1.1 // --- // Kunitz trypsin inhibitor (AHRD V1 **** B8Y888_TOBAC); contains Interpro domain(s) IPR011065 Kunitz inhibitor ST1-like GO:0004866,GO:0004867,GO:0015066 // --- // --- /// XM_004235444.1 // LOC101244562 // PREDICTED: Solanum lycopersicum miraculin-like (LOC101244562), partial mRNA. // --- // ---
20286040	2.4151	0.019964	Solyc03g116690.2.1 // --- // Blue copper protein (AHRD V1 **-- D1MWY8_CITLA); contains Interpro domain(s) IPR003245 Plastocyanin-like GO:0009055 // --- // --- /// XM_004235912.1 // LOC101252269 // PREDICTED: Solanum lycopersicum cucumber peeling cupredoxin-like (LOC101252269), mRNA. // --- // ---
20379128	2.4029	0.0224833	Solyc09g011630.2.1 // --- // Glutathione S-transferase-like protein (AHRD V1 **** A8DUB0_SOLLC); contains Interpro domain(s) IPR004046 Glutathione S-transferase, C-terminal GO:0004364 // --- // --- /// NM_001247157.1 // LOC543814 // Solanum lycopersicum uncharacterized LOC543814 (LOC543814), mRNA. // --- // ---
20437148	2.39344	0.0442652	NC_007898.2-4 // tRNA-Ser (GCU) // Solanum lycopersicum chloroplast, complete genome. /tRNA=8368..8455 /db_xref=GeneID:3950503 /locus_tag=LyesCt004 /gene=tRNA-Ser (GCU) /product=tRNA-Ser /codon_recognized=AGC /complement=all // --- // ---
20265431	2.38991	0.0348825	Solyc02g087960.2.1 // --- // MYB transcription factor (AHRD V1 **** Q9SN78_ARATH); contains Interpro domain(s) IPR015495 Myb transcription factor GO:0003677,GO:0003700,GO:0045449 // --- // --- /// XM_004232172.1 // LOC101253245 // PREDICTED: Solanum lycopersicum myb-related protein 306-like (LOC101253245), mRNA. // --- // ---
20294334	2.36955	0.0376293	Solyc03g097840.2.1 // --- // Mitochondrial phosphate carrier protein (AHRD V1 **** B9GFH9_POPTR); contains Interpro domain(s) IPR001993 Mitochondrial substrate carrier GO:0005315,GO:0016020 // --- // --- /// XM_004235262.1 // LOC101255971 // PREDICTED: Solanum lycopersicum phosphate carrier protein, mitochondrial-like (LOC101255971), mRNA. // --- // ---
20244640	2.36223	0.00127404	Solyc01g005420.2.1 // --- // SRC2-like protein (AHRD V1 ***- A4K8J5_CAPAN); contains Interpro domain(s) IPR018029 C2 membrane targeting protein // --- // ---
20412063	2.36196	0.039798	XM_004251007.1 // LOC101259118 // PREDICTED: Solanum lycopersicum ferredoxin-3, chloroplastic-like, transcript variant 1 (LOC101259118), mRNA. // --- // --- /// XM_004251008.1 // LOC101259118 // PREDICTED: Solanum lycopersicum ferredoxin-3, chloroplastic-like, transcript variant 2 (LOC101259118), mRNA. // --- // --- /// Solyc11g068430.1.1 // --- // Ferredoxin (AHRD V1 ***- Q9AUE1_IMPBA); contains…
20253165	2.34754	6.94e-05	Solyc01g097270.2.1 // --- // Chitinase (Fragment) (AHRD V1 *--- Q38777_ALLSA); contains Interpro domain(s) IPR000726 Glycoside hydrolase, family 19, catalytic IPR001153 Barwin GO:0005515,GO:0008061,GO:0016998,GO:0050832 // --- // --- /// XM_004230043.1 // pi1 // PREDICTED: Solanum lycopersicum pi1 protein (pi1), mRNA. // --- // ---
20359172	2.34709	0.0311743	Solyc07g052210.2.1 // --- // Unknown Protein (AHRD V1) // --- // --- /// XR_182962.1 // LOC101250135 // PREDICTED: Solanum lycopersicum uncharacterized LOC101250135 (LOC101250135), misc_RNA. // --- // ---
20302145	2.34006	0.0182511	Solyc04g048900.2.1 // --- // Calreticulin 2 calcium-binding protein (AHRD V1 **** A8HMC0_CHLRE); contains Interpro domain(s) IPR009169 Calreticulin GO:0005509,GO:0005783 // --- // --- /// XM_004237506.1 // LOC101262304 // PREDICTED: Solanum lycopersicum calreticulin-3-like, transcript variant 1 (LOC101262304), mRNA. // --- // --- /// XM_004237507.1 // LOC101262304 // PREDICTED: Solanum lycopersic…
20425287	2.33641	0.0100094	Solyc12g056980.1.1 // --- // Ethylene responsive transcription factor 2b (AHRD V1 *-*- C0J9I6_9ROSA); contains Interpro domain(s) IPR001471 Pathogenesis-related transcriptional factor and ERF, DNA-binding GO:0003677,GO:0006355 // --- // --- /// XM_004252490.1 // LOC101250096 // PREDICTED: Solanum lycopersicum ethylene-responsive transcription factor RAP2-4-like (LOC101250096), mRNA. // --- // ---
20401475	2.33179	0.0294238	Solyc10g045610.1.1 // --- // Receptor-like kinase (AHRD V1 ***- A7VM21_MARPO); contains Interpro domain(s) IPR017442 Serine/threonine protein kinase-related GO:0006468 // --- // --- /// XM_004248906.1 // LOC101261670 // PREDICTED: Solanum lycopersicum lysM domain receptor-like kinase 4-like (LOC101261670), mRNA. // --- // ---
20271371	2.3303	0.00123548	Solyc02g069800.1.1 // --- // CXE carboxylesterase (AHRD V1 **-- Q0ZPU6_ACTCH); contains Interpro domain(s) IPR013094 Alpha/beta hydrolase fold-3 GO:0008152 // --- // --- /// XM_004233124.1 // LOC101262480 // PREDICTED: Solanum lycopersicum probable carboxylesterase 17-like, transcript variant 1 (LOC101262480), mRNA. // --- // ---
20359831	2.31209	0.0237304	Solyc07g054730.1.1 // --- // Wound-responsive protein-related (AHRD V1 ***- A8IXM2_BRACM) // --- // ---
20317595	2.30341	0.000746	Solyc05g012580.1.1 // --- // Unknown Protein (AHRD V1) // --- // ---
20384058	2.26733	0.0133379	Solyc09g091670.2.1 // --- // ATP-binding cassette transporter (AHRD V1 ***- D8RL77_SELML); contains Interpro domain(s) IPR013525 ABC-2 type transporter GO:0016020,GO:0016887,GO:0017111,GO:0042626 // --- // --- /// XM_004247794.1 // LOC101260177 // PREDICTED: Solanum lycopersicum pleiotropic drug resistance protein 1-like (LOC101260177), mRNA. // --- // ---
20338375	2.23349	0.0277452	Solyc06g084190.2.1 // --- // Non-specific lipid-transfer protein (AHRD V1 ***- B9NBN9_POPTR); contains Interpro domain(s) IPR013770 Plant lipid transfer protein and hydrophobic protein, helical GO:0006869 // --- // --- /// XM_004242292.1 // LOC101254307 // PREDICTED: Solanum lycopersicum non-specific lipid-transfer protein-like protein At5g64080-like (LOC101254307), mRNA. // --- // ---
20411578	2.22942	0.032961	Solyc11g066270.1.1 // --- // Xyloglucan endotransglucosylase/hydrolase 9 (AHRD V1 ***- C0IRI2_MALDO); contains Interpro domain(s) IPR016455 Xyloglucan endotransglucosylase/hydrolase GO:0005975,GO:0048046 // --- // --- /// NM_001246890.1 // XTH6 // Solanum lycopersicum xyloglucan endotransglucosylase-hydrolase XTH6 (XTH6), mRNA. // --- // ---
20298916	2.1722	0.0282541	Solyc04g005800.2.1 // --- // Homeobox-leucine zipper protein (AHRD V1 *-*- Q9FXN8_ZINEL); contains Interpro domain(s) IPR001356 Homeobox GO:0005634,GO:0006355,GO:0043565,GO:0045449 // --- // --- /// XM_004236954.1 // LOC101260334 // PREDICTED: Solanum lycopersicum homeobox-leucine zipper protein HAT5-like (LOC101260334), mRNA. // --- // ---
20312281	2.1583	0.0133062	XM_004237756.1 // LOC101246420 // PREDICTED: Solanum lycopersicum uncharacterized LOC101246420, transcript variant 2 (LOC101246420), mRNA. // --- // ---
20388746	2.15211	0.0277452	Solyc09g061410.1.1 // --- // Unknown Protein (AHRD V1) // --- // ---
20269978	2.14821	0.0423531	Solyc02g064690.2.1 // --- // Acetyltransferase-like protein (AHRD V1 ***- Q7EYF5_ORYSJ); contains Interpro domain(s) IPR000182 GCN5-related N-acetyltransferase GO:0008152 // --- // --- /// XM_004233408.1 // LOC101246400 // PREDICTED: Solanum lycopersicum uncharacterized LOC101246400 (LOC101246400), mRNA. // --- // ---
20253906	2.13616	0.000307	Solyc01g099910.2.1 // --- // Epoxide hydrolase (AHRD V1 ***- B3VMR4_NICBE); contains Interpro domain(s) IPR000639 Epoxide hydrolase-like GO:0003824 // --- // --- /// XM_004230210.1 // LOC101259675 // PREDICTED: Solanum lycopersicum bifunctional epoxide hydrolase 2-like (LOC101259675), mRNA. // --- // ---
20376907	2.11944	0.00605783	Solyc08g082110.2.1 // --- // WRKY transcription factor-30 (AHRD V1 **** B6VB04_CAPAN); contains Interpro domain(s) IPR003657 DNA-binding WRKY GO:0003700,GO:0019900,GO:0045449 // --- // --- /// XM_004245482.1 // LOC101261141 // PREDICTED: Solanum lycopersicum probable WRKY transcription factor 53-like (LOC101261141), mRNA. // --- // ---
20261375	2.11682	0.0100094	Solyc02g071620.2.1 // --- // GDSL esterase/lipase At1g29670 (AHRD V1 ***- GDL15_ARATH); contains Interpro domain(s) IPR001087 Lipase, GDSL GO:0004091,GO:0006629 // --- // --- /// XM_004232954.1 // LOC101260894 // PREDICTED: Solanum lycopersicum GDSL esterase/lipase At1g29670-like (LOC101260894), mRNA. // --- // ---
20400120	2.11352	0.0348825	Solyc10g009190.1.1 // --- // Cold shock protein-1 (AHRD V1 *-*- B6SP63_MAIZE) // --- // --- /// XM_004248053.1 // LOC101244324 // PREDICTED: Solanum lycopersicum uncharacterized LOC101244324 (LOC101244324), mRNA. // --- // ---
20419371	2.09058	0.0290526	Solyc11g069800.1.1 // --- // cytochrome P450 GO:0009978,GO:0019825,GO:0020037 // --- // --- /// XM_004251113.1 // LOC101266902 // PREDICTED: Solanum lycopersicum allene oxide synthase, chloroplastic-like (LOC101266902), mRNA. // --- // ---
20255307	2.08824	0.00817537	Solyc01g104690.2.1 // --- // Unknown Protein (AHRD V1) // --- // --- /// XM_004230602.1 // LOC101251932 // PREDICTED: Solanum lycopersicum uncharacterized LOC101251932 (LOC101251932), mRNA. // --- // ---
20267305	2.0594	0.00046	XM_004231754.1 // LOC101249507 // PREDICTED: Solanum lycopersicum glucose-6-phosphate 1-dehydrogenase, cytoplasmic isoform-like, transcript variant 1 (LOC101249507), mRNA. // --- // --- /// Solyc02g093830.2.1 // --- // Glucose-6-phosphate 1-dehydrogenase (AHRD V1 **** Q2XTC4_SOLTU); contains Interpro domain(s) IPR001282 Glucose-6-phosphate dehydrogenase GO:0004345,GO:0008152,GO:0055114 // --- // …
20262529	2.05554	0.00767433	XM_004232748.1 // LOC101252838 // PREDICTED: Solanum lycopersicum NAD(P)H dehydrogenase B2, mitochondrial-like (LOC101252838), mRNA. // --- // --- /// Solyc02g079170.2.1 // --- // NADH dehydrogenase like protein (AHRD V1 **** O65414_ARATH); contains Interpro domain(s) IPR013027 FAD-dependent pyridine nucleotide-disulphide oxidoreductase GO:0005509,GO:0008137 // --- // ---
20428537	2.05162	0.000761	Solyc12g008560.1.1 // --- // Unknown Protein (AHRD V1) // --- // ---
20281866	2.03888	0.0133379	Solyc03g078090.2.1 // --- // Pectinesterase family protein (AHRD V1 ***- D7MRW1_ARALY); contains Interpro domain(s) IPR000070 Pectinesterase, catalytic GO:0005618,GO:0030599 // --- // --- /// XM_004235033.1 // LOC101268455 // PREDICTED: Solanum lycopersicum probable pectinesterase/pectinesterase inhibitor 51-like (LOC101268455), mRNA. // --- // ---
20403083	2.0187	0.0177738	XR_183217.1 // LOC101261280 // PREDICTED: Solanum lycopersicum endochitinase-like (LOC101261280), misc_RNA. // --- // --- /// Solyc10g074460.1.1 // --- // Endochitinase (Chitinase) (AHRD V1 *-** Q43184_SOLTU); contains Interpro domain(s) IPR000726 Glycoside hydrolase, family 19, catalytic GO:0008061,GO:0008843,GO:0016998 // --- // ---
20354352	2.01856	0.0173497	XM_004243957.1 // LOC101264951 // PREDICTED: Solanum lycopersicum ubiquitin-conjugating enzyme E2 28-like (LOC101264951), mRNA. // --- // --- /// Solyc07g066080.2.1 // --- // Ubiquitin-conjugating enzyme E2 10 (AHRD V1 **** UBC10_ARATH); contains Interpro domain(s) IPR000608 Ubiquitin-conjugating enzyme, E2 GO:0004842,GO:0043687 // --- // ---
20333642	2.01768	0.0166907	Solyc06g061230.2.1 // --- // Unknown Protein (AHRD V1); contains Interpro domain(s) IPR009632 Putative metallocarboxypeptidase inhibitor // --- // --- /// XR_182877.1 // LOC101266234 // PREDICTED: Solanum lycopersicum uncharacterized LOC101266234 (LOC101266234), misc_RNA. // --- // ---
20345697	0.478888	0.00315199	Solyc06g075510.2.1 // --- // AP2-like ethylene-responsive transcription factor At1g16060 (AHRD V1 *--- AP2L1_ARATH); contains Interpro domain(s) IPR001471 Pathogenesis-related transcriptional factor and ERF, DNA-binding GO:0003677,GO:0006355 // --- // --- /// NM_001246962.1 // LOC100736535 // Solanum lycopersicum AP2 transcription factor SlAP2e (LOC100736535), mRNA. // --- // ---
20328324	0.46439	0.0173099	Solyc05g052950.2.1 // --- // Regulator of chromosome condensation RCC1 domain-containing protein (AHRD V1 *--- B9PXR3_TOXGO); contains Interpro domain(s) IPR009091 Regulator of chromosome condensation/beta-lactamase-inhibitor protein II GO:0008536 // --- // --- /// XM_004239866.1 // LOC101249643 // PREDICTED: Solanum lycopersicum probable E3 ubiquitin-protein ligase HERC3-like (LOC101249643), mRN…
20373874	0.434079	0.00192999	Solyc08g067590.1.1 // --- // Unknown Protein (AHRD V1) // --- // ---
20381683	0.420508	0.00192999	Solyc09g065100.1.1 // --- // Transcription factor (AHRD V1 *--* Q9M4A8_MAIZE); contains Interpro domain(s) IPR001092 Basic helix-loop-helix dimerisation region bHLH GO:0003700,GO:0005515,GO:0005634,GO:0045449 // --- // --- /// XM_004247111.1 // LOC101254527 // PREDICTED: Solanum lycopersicum transcription factor TT8-like (LOC101254527), mRNA. // --- // ---
20320798	0.403808	0.0378566	Solyc05g051580.2.1 // --- // Phototropic-responsive NPH3 family protein (AHRD V1 **-- D7KEU3_ARALY); contains Interpro domain(s) IPR004249 NPH3 GO:0005515,GO:0009416 // --- // --- /// XM_004239968.1 // LOC101255100 // PREDICTED: Solanum lycopersicum putative BTB/POZ domain-containing protein DOT3-like (LOC101255100), mRNA. // --- // ---
20275070	0.398061	0.0342968	Solyc02g084980.2.1 // --- // Galactinol synthase (AHRD V1 ***- C7G304_SOLLC); contains Interpro domain(s) IPR002495 Glycosyl transferase, family 8 GO:0016757,GO:0016758 // --- // --- /// NM_001247739.1 // GolS2 // Solanum lycopersicum galactinol synthase (GolS2), mRNA. // --- // ---
20290230	0.386527	0.0187282	Solyc03g031620.2.1 // --- // Phosphoadenosine phosphosulfate reductase (AHRD V1 *-** B7I7M3_ACIB5); contains Interpro domain(s) IPR004508 Thioredoxin-independent 5'-adenylylsulphate reductase GO:0008152,GO:0009973,GO:0045454,GO:0055114 // --- // --- /// XM_004234424.1 // LOC101252466 // PREDICTED: Solanum lycopersicum 5'-adenylylsulfate reductase 3, chloroplastic-like (LOC101252466), mRNA. // ---…
20264425	0.385629	0.0196065	Solyc02g085020.2.1 // --- // Dihydroflavonol 4-reductase (AHRD V1 **** Q6WG03_SOLTU); contains Interpro domain(s) IPR016040 NAD(P)-binding domain GO:0008152,GO:0033729,GO:0044237 // --- // --- /// NM_001247479.1 // LOC544150 // Solanum lycopersicum dihydroflavonol 4-reductase (LOC544150), mRNA. // --- // ---
20307953	0.382716	0.000429	Solyc04g008230.2.1 // --- // Polygalacturonase (AHRD V1 ***- B6TYD6_MAIZE); contains Interpro domain(s) IPR012334 Pectin lyase fold GO:0005975 // --- // --- /// XM_004236870.1 // LOC101261316 // PREDICTED: Solanum lycopersicum polygalacturonase At1g48100-like (LOC101261316), mRNA. // --- // ---
20436390	0.375161	0.000565	XM_004246603.1 // LOC101244220 // PREDICTED: Solanum lycopersicum phenylalanine ammonia-lyase-like (LOC101244220), mRNA. // --- // ---
20376102	0.369442	0.0028693	Solyc08g080040.2.1 // --- // Anthocyanidin synthase (AHRD V1 ***- D3XFG1_THECC); contains Interpro domain(s) IPR005123 Oxoglutarate and iron-dependent oxygenase GO:0006508,GO:0016491,GO:0016706 // --- // --- /// XR_183034.1 // LOC101251607 // PREDICTED: Solanum lycopersicum leucoanthocyanidin dioxygenase-like (LOC101251607), misc_RNA. // --- // ---
20392914	0.198607	7.92e-06	Solyc10g008040.2.1 // --- // Seed biotin-containing protein SBP65 (AHRD V1 *-*- SBP65_PEA); contains Interpro domain(s) IPR006777 Microvirus H protein (pilot protein) GO:0019028 // --- // --- /// XM_004248434.1 // LOC101262056 // PREDICTED: Solanum lycopersicum seed biotin-containing protein SBP65-like (LOC101262056), mRNA. // --- // ---

## Sheet: flg15
Probe Set ID	Flag15 vs C2	FDR correcte	gene_assignment	category		Description
20368072	36.5711	5.99e-07	Solyc08g078920.1.1 // --- // Proline-rich protein (AHRD V1 **-- Q41125_PHAVU); contains Interpro domain(s) IPR013770 Plant lipid transfer protein and hydrophobic protein, helical GO:0006869,GO:0008289 // --- // --- /// XM_004245701.1 // LOC101250534 // PREDICTED: Solanum lycopersicum 14 kDa proline-rich protein DC2.15-like (LOC101250534), mRNA. // --- // ---	main	ITAG_eugene	Proline-rich protein (AHRD V1 **-- Q41125_PHAVU); contains Interpro domain(s) IPR013770 Plant lipid transfer protein and hydrophobic protein, helical GO:0006869,GO:0008289
20309183	28.3073	1.96e-09	Solyc04g015820.1.1 // --- // Unknown Protein (AHRD V1) // --- // ---	main	ITAG_eugene	Unknown Protein (AHRD V1)
20312387	21.3674	1.15e-07	Solyc04g072000.2.1 // --- // Chitinase (AHRD V1 ***- D0QU15_LACSA); contains Interpro domain(s) IPR016283 Glycoside hydrolase, family 19 GO:0005975,GO:0008061,GO:0008843,GO:0016998 // --- // --- /// XM_004237785.1 // LOC101256086 // PREDICTED: Solanum lycopersicum endochitinase PR4-like, transcript variant 1 (LOC101256086), mRNA. // --- // --- /// XM_004237786.1 // LOC101256086 // PREDICTED: Sola…	main	ITAG_eugene	Chitinase (AHRD V1 ***- D0QU15_LACSA); contains Interpro domain(s) IPR016283 Glycoside hydrolase, family 19 GO:0005975,GO:0008061,GO:0008843,GO:0016998
20286043	16.306	3.92e-09	Solyc03g116700.2.1 // --- // Blue copper protein (AHRD V1 **-- D1MWY8_CITLA); contains Interpro domain(s) IPR003245 Plastocyanin-like GO:0005515,GO:0009055 // --- // --- /// XM_004235913.1 // LOC101252571 // PREDICTED: Solanum lycopersicum cucumber peeling cupredoxin-like (LOC101252571), mRNA. // --- // ---	main	ITAG_eugene	Blue copper protein (AHRD V1 **-- D1MWY8_CITLA); contains Interpro domain(s) IPR003245 Plastocyanin-like GO:0005515,GO:0009055
20374242	16.0417	1.08e-07	Solyc08g068730.1.1 // --- // N-acetyltransferase (AHRD V1 ***- B6SUK9_MAIZE); contains Interpro domain(s) IPR000182 GCN5-related N-acetyltransferase GO:0008152 // --- // --- /// NM_001247948.1 // THT1-3 // Solanum lycopersicum N-hydroxycinnamoyl-CoA:tyramine N-hydroxycinnamoyl transferase THT1-3 (THT1-3), mRNA. // --- // ---	main	ITAG_eugene	N-acetyltransferase (AHRD V1 ***- B6SUK9_MAIZE); contains Interpro domain(s) IPR000182 GCN5-related N-acetyltransferase GO:0008152
20427871	15.9598	4.61e-07	Solyc12g005720.1.1 // --- // Cysteine-rich receptor-like protein kinase (AHRD V1 ***- C6ZRS1_SOYBN); contains Interpro domain(s) IPR002902 Protein of unknown function DUF26 // --- // --- /// XM_004251459.1 // LOC101245329 // PREDICTED: Solanum lycopersicum cysteine-rich repeat secretory protein 38-like (LOC101245329), mRNA. // --- // ---	main	ITAG_eugene	Cysteine-rich receptor-like protein kinase (AHRD V1 ***- C6ZRS1_SOYBN); contains Interpro domain(s) IPR002902 Protein of unknown function DUF26
20368161	15.1042	2.79e-08	Solyc08g079230.1.1 // --- // Cortical cell-delineating protein (AHRD V1 *--- B6T836_MAIZE); contains Interpro domain(s) IPR013770 Plant lipid transfer protein and hydrophobic protein, helical GO:0006869,GO:0008289 // --- // --- /// XM_004245680.1 // LOC101244513 // PREDICTED: Solanum lycopersicum 14 kDa proline-rich protein DC2.15-like (LOC101244513), mRNA. // --- // ---	main	ITAG_eugene	Cortical cell-delineating protein (AHRD V1 * B6T836_MAIZE); contains Interpro domain(s) IPR013770 Plant lipid transfer protein and hydrophobic protein, helical GO:0006869,GO:0008289
20374276	12.3094	4.7e-07	Solyc08g068870.2.1 // --- // Aspartic proteinase nepenthesin-1 (AHRD V1 **-- C0JAB4_ORYCO); contains Interpro domain(s) IPR001461 Peptidase A1 GO:0003677,GO:0006508 // --- // --- /// XM_004245246.1 // LOC101244399 // PREDICTED: Solanum lycopersicum protein ASPARTIC PROTEASE IN GUARD CELL 1-like (LOC101244399), mRNA. // --- // ---	main	ITAG_eugene	Aspartic proteinase nepenthesin-1 (AHRD V1 **-- C0JAB4_ORYCO); contains Interpro domain(s) IPR001461 Peptidase A1 GO:0003677,GO:0006508
20424757	12.0231	2.27e-07	Solyc12g045030.1.1 // --- // Short-chain dehydrogenase/reductase family protein (AHRD V1 **-- D7LV30_ARALY); contains Interpro domain(s) IPR002347 Glucose/ribitol dehydrogenase GO:0008152,GO:0055114 // --- // --- /// XM_004252335.1 // LOC101255178 // PREDICTED: Solanum lycopersicum probable L-xylulose reductase-like (LOC101255178), mRNA. // --- // ---	main	ITAG_eugene	Short-chain dehydrogenase/reductase family protein (AHRD V1 **-- D7LV30_ARALY); contains Interpro domain(s) IPR002347 Glucose/ribitol dehydrogenase GO:0008152,GO:0055114
20269012	11.1222	1.32e-07	Solyc02g036480.1.1 // --- // Harpin-induced protein-like (Fragment) (AHRD V1 **-- D2CFH8_COFAR); contains Interpro domain(s) IPR010847 Harpin-induced 1 // --- // ---	main	ITAG_eugene	Harpin-induced protein-like (Fragment) (AHRD V1 **-- D2CFH8_COFAR); contains Interpro domain(s) IPR010847 Harpin-induced 1
20383277	10.7438	0.0156799	Solyc09g084480.2.1 // --- // Proteinase inhibitor I (AHRD V1 ***- Q43648_SOLTU); contains Interpro domain(s) IPR000864 Proteinase inhibitor I13, potato inhibitor I GO:0009611 // --- // --- /// XM_004247609.1 // LOC101247857 // PREDICTED: Solanum lycopersicum wound-induced proteinase inhibitor 1-like (LOC101247857), mRNA. // --- // ---	main	ITAG_eugene	Proteinase inhibitor I (AHRD V1 ***- Q43648_SOLTU); contains Interpro domain(s) IPR000864 Proteinase inhibitor I13, potato inhibitor I GO:0009611
20376322	10.5656	0.000183	Solyc08g080660.1.1 // --- // Osmotin-like protein (Fragment) (AHRD V1 **-- Q8S4L1_SOLNI); contains Interpro domain(s) IPR001938 Thaumatin, pathogenesis-related GO:0005515 // --- // --- /// XM_004245580.1 // LOC101264959 // PREDICTED: Solanum lycopersicum osmotin-like protein OSML15-like (LOC101264959), mRNA. // --- // ---	main	ITAG_eugene	Osmotin-like protein (Fragment) (AHRD V1 **-- Q8S4L1_SOLNI); contains Interpro domain(s) IPR001938 Thaumatin, pathogenesis-related GO:0005515
20263839	10.2902	5.63e-06	Solyc02g082920.2.1 // --- // Endochitinase (Chitinase) (AHRD V1 **** Q43184_SOLTU); contains Interpro domain(s) IPR000726 Glycoside hydrolase, family 19, catalytic GO:0005975,GO:0008843,GO:0016998 // --- // --- /// NM_001247475.1 // CHI3 // Solanum lycopersicum chitinase (CHI3), mRNA. // --- // ---	main	ITAG_eugene	Endochitinase (Chitinase) (AHRD V1 **** Q43184_SOLTU); contains Interpro domain(s) IPR000726 Glycoside hydrolase, family 19, catalytic GO:0005975,GO:0008843,GO:0016998
20435386	10.2764	3.92e-09	XM_004228957.1 // LOC101261650 // PREDICTED: Solanum lycopersicum glucan endo-1,3-beta-glucosidase B-like (LOC101261650), mRNA. // --- // ---	rescue	other	PREDICTED: Solanum lycopersicum glucan endo-1,3-beta-glucosidase B-like (LOC101261650), mRNA.
20353044	10.169	3e-06	Solyc07g062490.1.1 // --- // S-locus-specific glycoprotein (AHRD V1 **-- SLSG0_BRAOA); contains Interpro domain(s) IPR001480 Curculin-like (mannose-binding) lectin GO:0005529 // --- // --- /// XM_004244227.1 // LOC101268888 // PREDICTED: Solanum lycopersicum epidermis-specific secreted glycoprotein EP1-like (LOC101268888), mRNA. // --- // ---	main	ITAG_eugene	S-locus-specific glycoprotein (AHRD V1 **-- SLSG0_BRAOA); contains Interpro domain(s) IPR001480 Curculin-like (mannose-binding) lectin GO:0005529
20310199	10.1198	4.12e-10	Solyc04g040130.1.1 // --- // Omega-6 fatty acid desaturase (AHRD V1 **** Q461Q1_HEVBR); contains Interpro domain(s) IPR005804 Fatty acid desaturase, type 1 GO:0042389,GO:0055114 // --- // ---	main	ITAG_eugene	Omega-6 fatty acid desaturase (AHRD V1 **** Q461Q1_HEVBR); contains Interpro domain(s) IPR005804 Fatty acid desaturase, type 1 GO:0042389,GO:0055114
20362938	10.0651	0.000202	Solyc08g007460.2.1 // --- // Non-specific lipid-transfer protein (AHRD V1 -*** B9RGU5_RICCO); contains Interpro domain(s) IPR003612 Plant lipid transfer protein/seed storage/trypsin-alpha amylase inhibitor GO:0008289 // --- // --- /// XM_004244527.1 // LOC101266657 // PREDICTED: Solanum lycopersicum lipid transfer-like protein VAS-like (LOC101266657), mRNA. // --- // ---	main	ITAG_eugene	Non-specific lipid-transfer protein (AHRD V1 -*** B9RGU5_RICCO); contains Interpro domain(s) IPR003612 Plant lipid transfer protein/seed storage/trypsin-alpha amylase inhibitor GO:0008289
20368613	9.44175	2.72e-06	Solyc08g080640.1.1 // --- // Osmotin-like protein (Fragment) (AHRD V1 **-- Q8S4L1_SOLNI); contains Interpro domain(s) IPR017949 Thaumatin, conserved site IPR001938 Thaumatin, pathogenesis-related GO:0005515 // --- // --- /// XM_004245582.1 // LOC543979 // PREDICTED: Solanum lycopersicum NP24 protein precursor (LOC543979), mRNA. // --- // ---	main	ITAG_eugene	Osmotin-like protein (Fragment) (AHRD V1 **-- Q8S4L1_SOLNI); contains Interpro domain(s) IPR017949 Thaumatin, conserved site IPR001938 Thaumatin, pathogenesis-related GO:0005515
20347633	8.67318	0.0393038	Solyc07g007250.2.1 // --- // Metallocarboxypeptidase inhibitor (AHRD V1 ***- MCPI_SOLLC); contains Interpro domain(s) IPR004231 Proteinase inhibitor I37, carboxypeptidase A GO:0004866,GO:0008191 // --- // --- /// NM_001247005.2 // mcpi // Solanum lycopersicum metallocarboxypeptidase inhibitor (mcpi), mRNA. // --- // ---	main	ITAG_eugene	Metallocarboxypeptidase inhibitor (AHRD V1 ***- MCPI_SOLLC); contains Interpro domain(s) IPR004231 Proteinase inhibitor I37, carboxypeptidase A GO:0004866,GO:0008191
20374238	7.95198	6.61e-05	Solyc08g068710.1.1 // --- // N-acetyltransferase (AHRD V1 ***- B6SUK9_MAIZE); contains Interpro domain(s) IPR000182 GCN5-related N-acetyltransferase GO:0008152 // --- // --- /// XM_004245236.1 // LOC101266542 // PREDICTED: Solanum lycopersicum tyramine N-feruloyltransferase 4/11-like (LOC101266542), mRNA. // --- // ---	main	ITAG_eugene	N-acetyltransferase (AHRD V1 ***- B6SUK9_MAIZE); contains Interpro domain(s) IPR000182 GCN5-related N-acetyltransferase GO:0008152
20249611	7.87529	1.63e-08	Solyc01g073820.2.1 // --- // CHP-rich zinc finger protein-like (AHRD V1 **-- Q9FNE5_ARATH); contains Interpro domain(s) IPR011424 C1-like // --- // --- /// XM_004229295.1 // LOC101249296 // PREDICTED: Solanum lycopersicum uncharacterized LOC101249296 (LOC101249296), mRNA. // --- // ---	main	ITAG_eugene	CHP-rich zinc finger protein-like (AHRD V1 **-- Q9FNE5_ARATH); contains Interpro domain(s) IPR011424 C1-like
20379105	7.56477	5.63e-06	Solyc09g011560.2.1 // --- // Glutathione S-transferase-like protein (AHRD V1 **** A8DUB0_SOLLC); contains Interpro domain(s) IPR004046 Glutathione S-transferase, C-terminal GO:0004364 // --- // --- /// XM_004246336.1 // LOC101266750 // PREDICTED: Solanum lycopersicum probable glutathione S-transferase-like (LOC101266750), mRNA. // --- // ---	main	ITAG_eugene	Glutathione S-transferase-like protein (AHRD V1 **** A8DUB0_SOLLC); contains Interpro domain(s) IPR004046 Glutathione S-transferase, C-terminal GO:0004364
20249615	7.46256	4.7e-07	Solyc01g073840.1.1 // --- // CHP-rich zinc finger protein-like (AHRD V1 **-- Q9FK70_ARATH); contains Interpro domain(s) IPR011424 C1-like GO:0008270 // --- // --- /// XM_004229314.1 // LOC101255237 // PREDICTED: Solanum lycopersicum uncharacterized LOC101255237 (LOC101255237), mRNA. // --- // ---	main	ITAG_eugene	CHP-rich zinc finger protein-like (AHRD V1 **-- Q9FK70_ARATH); contains Interpro domain(s) IPR011424 C1-like GO:0008270
20327554	7.40634	2.27e-07	Solyc05g050130.2.1 // --- // Acidic chitinase (AHRD V1 **-- Q71HN4_FICAW); contains Interpro domain(s) IPR001223 Glycoside hydrolase, family 18, catalytic domain GO:0005975 // --- // --- /// XM_004240042.1 // LOC101253788 // PREDICTED: Solanum lycopersicum acidic endochitinase-like (LOC101253788), mRNA. // --- // ---	main	ITAG_eugene	Acidic chitinase (AHRD V1 **-- Q71HN4_FICAW); contains Interpro domain(s) IPR001223 Glycoside hydrolase, family 18, catalytic domain GO:0005975
20279545	7.29058	0.000256	Solyc03g025380.2.1 // --- // Peroxidase (AHRD V1 ***- Q58GF4_9ROSI); contains Interpro domain(s) IPR002016 Haem peroxidase, plant/fungal/bacterial GO:0005515,GO:0055114 // --- // --- /// XM_004234371.1 // LOC101258529 // PREDICTED: Solanum lycopersicum peroxidase 52-like (LOC101258529), mRNA. // --- // ---	main	ITAG_eugene	Peroxidase (AHRD V1 ***- Q58GF4_9ROSI); contains Interpro domain(s) IPR002016 Haem peroxidase, plant/fungal/bacterial GO:0005515,GO:0055114
20242674	7.24366	2.86e-05	Solyc01g106620.2.1 // --- // Pathogenesis-related protein 1a (AHRD V1 **-- Q00MX6_MALDO); contains Interpro domain(s) IPR018244 Allergen V5/Tpx-1 related, conserved site GO:0005515,GO:0005576 // --- // --- /// NM_001247429.1 // LOC100191111 // Solanum lycopersicum PR1 protein (LOC100191111), mRNA. // --- // ---	main	ITAG_eugene	Pathogenesis-related protein 1a (AHRD V1 **-- Q00MX6_MALDO); contains Interpro domain(s) IPR018244 Allergen V5/Tpx-1 related, conserved site GO:0005515,GO:0005576
20374234	6.65493	0.000719	Solyc08g068690.1.1 // --- // N-acetyltransferase (AHRD V1 ***- B6SUK9_MAIZE); contains Interpro domain(s) IPR000182 GCN5-related N-acetyltransferase GO:0008152 // --- // --- /// XM_004245235.1 // LOC101266245 // PREDICTED: Solanum lycopersicum tyramine N-feruloyltransferase 4/11-like (LOC101266245), mRNA. // --- // ---	main	ITAG_eugene	N-acetyltransferase (AHRD V1 ***- B6SUK9_MAIZE); contains Interpro domain(s) IPR000182 GCN5-related N-acetyltransferase GO:0008152
20261783	6.36453	2.3e-07	Solyc02g076980.2.1 // --- // Cathepsin B-like cysteine proteinase (AHRD V1 **-* CYSP_SCHMA); contains Interpro domain(s) IPR013128 Peptidase C1A, papain IPR000169 Peptidase, cysteine peptidase active site GO:0004197,GO:0006508,GO:0008234 // --- // --- /// XM_004232919.1 // LOC101251145 // PREDICTED: Solanum lycopersicum fruit bromelain-like (LOC101251145), mRNA. // --- // ---	main	ITAG_eugene	Cathepsin B-like cysteine proteinase (AHRD V1 **-* CYSP_SCHMA); contains Interpro domain(s) IPR013128 Peptidase C1A, papain IPR000169 Peptidase, cysteine peptidase active site GO:0004197,GO:0006508,GO:0008234
20302145	6.27996	5.6e-07	Solyc04g048900.2.1 // --- // Calreticulin 2 calcium-binding protein (AHRD V1 **** A8HMC0_CHLRE); contains Interpro domain(s) IPR009169 Calreticulin GO:0005509,GO:0005783 // --- // --- /// XM_004237506.1 // LOC101262304 // PREDICTED: Solanum lycopersicum calreticulin-3-like, transcript variant 1 (LOC101262304), mRNA. // --- // --- /// XM_004237507.1 // LOC101262304 // PREDICTED: Solanum lycopersic…	main	ITAG_eugene	Calreticulin 2 calcium-binding protein (AHRD V1 **** A8HMC0_CHLRE); contains Interpro domain(s) IPR009169 Calreticulin GO:0005509,GO:0005783
20366609	5.79284	0.00978852	Solyc08g074630.1.1 // --- // Polyphenol oxidase (AHRD V1 ***- Q41428_SOLTU); contains Interpro domain(s) IPR016213 Polyphenol oxidase, plant GO:0008152,GO:0055114 // --- // --- /// XM_004245985.1 // LOC101259064 // PREDICTED: Solanum lycopersicum polyphenol oxidase F, chloroplastic-like (LOC101259064), mRNA. // --- // ---	main	ITAG_eugene	Polyphenol oxidase (AHRD V1 ***- Q41428_SOLTU); contains Interpro domain(s) IPR016213 Polyphenol oxidase, plant GO:0008152,GO:0055114
20294570	5.21507	1.08e-06	Solyc03g098730.1.1 // --- // Kunitz trypsin inhibitor (AHRD V1 ***- B8Y888_TOBAC); contains Interpro domain(s) IPR011065 Kunitz inhibitor ST1-like GO:0004866 // --- // --- /// XM_004235364.1 // LOC101262296 // PREDICTED: Solanum lycopersicum miraculin-like (LOC101262296), mRNA. // --- // ---	main	ITAG_eugene	Kunitz trypsin inhibitor (AHRD V1 ***- B8Y888_TOBAC); contains Interpro domain(s) IPR011065 Kunitz inhibitor ST1-like GO:0004866
20308804	5.21147	1.67e-06	Solyc04g014400.2.1 // --- // LRR receptor-like serine/threonine-protein kinase, RLP GO:0005515 // --- // --- /// XM_004236645.1 // LOC101244177 // PREDICTED: Solanum lycopersicum LRR receptor-like serine/threonine-protein kinase FLS2-like (LOC101244177), mRNA. // --- // ---	main	ITAG_eugene	LRR receptor-like serine/threonine-protein kinase, RLP GO:0005515
20368615	5.207	0.000171	Solyc08g080650.1.1 // --- // Osmotin-like protein (Fragment) (AHRD V1 **-- Q8S4L1_SOLNI); contains Interpro domain(s) IPR001938 Thaumatin, pathogenesis-related GO:0005515 // --- // --- /// XM_004245581.1 // pr p23 // PREDICTED: Solanum lycopersicum pathogenesis-related protein PR P23 (pr p23), mRNA. // --- // ---	main	ITAG_eugene	Osmotin-like protein (Fragment) (AHRD V1 **-- Q8S4L1_SOLNI); contains Interpro domain(s) IPR001938 Thaumatin, pathogenesis-related GO:0005515
20431463	5.0161	1.23e-05	Solyc12g042480.1.1 // --- // Cytochrome P450 GO:0019825,GO:0020037,GO:0055114 // --- // --- /// XM_004252247.1 // LOC101254668 // PREDICTED: Solanum lycopersicum flavonoid 3',5'-hydroxylase 2-like (LOC101254668), mRNA. // --- // ---	main	ITAG_eugene	Cytochrome P450 GO:0019825,GO:0020037,GO:0055114
20242051	4.95343	0.000792	Solyc01g105070.2.1 // --- // Peroxidase (AHRD V1 **** Q43499_SOLLC); contains Interpro domain(s) IPR002016 Haem peroxidase, plant/fungal/bacterial GO:0004601,GO:0055114 // --- // --- /// NM_001247041.1 // cevi16 // Solanum lycopersicum peroxidase (cevi16), mRNA. // --- // ---	main	ITAG_eugene	Peroxidase (AHRD V1 **** Q43499_SOLLC); contains Interpro domain(s) IPR002016 Haem peroxidase, plant/fungal/bacterial GO:0004601,GO:0055114
20300060	4.80969	0.0178636	Solyc04g011480.2.1 // --- // UPF0497 membrane protein 17 (AHRD V1 ***- U497H_RICCO); contains Interpro domain(s) IPR006459 Uncharacterised protein family UPF0497, trans-membrane plant subgroup // --- // --- /// XM_004236702.1 // LOC101261803 // PREDICTED: Solanum lycopersicum CASP-like protein PIMP1-like (LOC101261803), mRNA. // --- // ---	main	ITAG_eugene	UPF0497 membrane protein 17 (AHRD V1 ***- U497H_RICCO); contains Interpro domain(s) IPR006459 Uncharacterised protein family UPF0497, trans-membrane plant subgroup
20351137	4.80861	0.00141491	Solyc07g048070.2.1 // --- // Membrane protein (AHRD V1 **-- B6U5U8_MAIZE); contains Interpro domain(s) IPR017214 Uncharacterised conserved protein UCP037471 // --- // --- /// XM_004243490.1 // LOC101249743 // PREDICTED: Solanum lycopersicum uncharacterized LOC101249743 (LOC101249743), mRNA. // --- // ---	main	ITAG_eugene	Membrane protein (AHRD V1 **-- B6U5U8_MAIZE); contains Interpro domain(s) IPR017214 Uncharacterised conserved protein UCP037471
20244924	4.67211	0.00018	Solyc01g006300.2.1 // --- // Peroxidase (AHRD V1 **** Q43774_SOLLC); contains Interpro domain(s) IPR002016 Haem peroxidase, plant/fungal/bacterial GO:0004601,GO:0055114 // --- // --- /// NM_001247203.1 // CEVI-1 // Solanum lycopersicum peroxidase (CEVI-1), mRNA. // --- // ---	main	ITAG_eugene	Peroxidase (AHRD V1 **** Q43774_SOLLC); contains Interpro domain(s) IPR002016 Haem peroxidase, plant/fungal/bacterial GO:0004601,GO:0055114
20240027	4.66361	1.32e-07	Solyc01g098590.2.1 // --- // Phosphoglycerate mutase family protein (AHRD V1 ***- C1DZH2_9CHLO); contains Interpro domain(s) IPR013078 Phosphoglycerate mutase GO:0008152 // --- // --- /// XM_004230116.1 // LOC101256921 // PREDICTED: Solanum lycopersicum broad-range acid phosphatase DET1-like (LOC101256921), mRNA. // --- // ---	main	ITAG_eugene	Phosphoglycerate mutase family protein (AHRD V1 ***- C1DZH2_9CHLO); contains Interpro domain(s) IPR013078 Phosphoglycerate mutase GO:0008152
20404961	4.64715	0.0172995	Solyc10g083290.1.1 // --- // Beta-fructofuranosidase insoluble isoenzyme 2 (AHRD V1 **-- B6U1H5_MAIZE); contains Interpro domain(s) IPR018053 Glycoside hydrolase, family 32, active site IPR013148 Glycosyl hydrolases family 32, N-terminal IPR001362 Glycoside hydrolase, family 32 GO:0005975 // --- // --- /// NM_001246913.1 // Wiv-1 // Solanum lycopersicum acid invertase (Wiv-1), mRNA. // --- // ---	main	ITAG_eugene	Beta-fructofuranosidase insoluble isoenzyme 2 (AHRD V1 **-- B6U1H5_MAIZE); contains Interpro domain(s) IPR018053 Glycoside hydrolase, family 32, active site IPR013148 Glycosyl hydrolases family 32, N-terminal IPR001362 Glycoside hydrolase, family 32 GO:0005975
20391305	4.61264	0.000211	Solyc09g090980.2.1 // --- // Major allergen Mal d 1 (AHRD V1 ***- Q84LA7_MALDO); contains Interpro domain(s) IPR000916 Bet v I allergen GO:0009607 // --- // --- /// XM_004247747.1 // LOC101246381 // PREDICTED: Solanum lycopersicum pathogenesis-related protein STH-2-like (LOC101246381), mRNA. // --- // ---	main	ITAG_eugene	Major allergen Mal d 1 (AHRD V1 ***- Q84LA7_MALDO); contains Interpro domain(s) IPR000916 Bet v I allergen GO:0009607
20403382	4.58057	2.56e-05	Solyc10g076550.1.1 // --- // Receptor-like protein kinase At3g21340 (AHRD V1 *-*- RLK6_ARATH); contains Interpro domain(s) IPR002290 Serine/threonine protein kinase GO:0006468 // --- // ---	main	ITAG_eugene	Receptor-like protein kinase At3g21340 (AHRD V1 *-*- RLK6_ARATH); contains Interpro domain(s) IPR002290 Serine/threonine protein kinase GO:0006468
20390394	4.43515	5.63e-06	Solyc09g075820.2.1 // --- // Solute carrier family 2, facilitated glucose transporter member 3 (AHRD V1 ***- GTR3_CANFA); contains Interpro domain(s) IPR003663 Sugar/inositol transporter GO:0008506,GO:0016020,GO:0016021 // --- // --- /// NM_001247856.1 // LOC543728 // Solanum lycopersicum hexose transporter protein (LOC543728), mRNA. // --- // ---	main	ITAG_eugene	Solute carrier family 2, facilitated glucose transporter member 3 (AHRD V1 ***- GTR3_CANFA); contains Interpro domain(s) IPR003663 Sugar/inositol transporter GO:0008506,GO:0016020,GO:0016021
20376907	4.43068	4.69e-07	Solyc08g082110.2.1 // --- // WRKY transcription factor-30 (AHRD V1 **** B6VB04_CAPAN); contains Interpro domain(s) IPR003657 DNA-binding WRKY GO:0003700,GO:0019900,GO:0045449 // --- // --- /// XM_004245482.1 // LOC101261141 // PREDICTED: Solanum lycopersicum probable WRKY transcription factor 53-like (LOC101261141), mRNA. // --- // ---	main	ITAG_eugene	WRKY transcription factor-30 (AHRD V1 **** B6VB04_CAPAN); contains Interpro domain(s) IPR003657 DNA-binding WRKY GO:0003700,GO:0019900,GO:0045449
20383293	4.41224	0.0305524	Solyc09g089510.2.1 // --- // Proteinase inhibitor I (AHRD V1 ***- Q3S492_SOLTU); contains Interpro domain(s) IPR000864 Proteinase inhibitor I13, potato inhibitor I GO:0009611 // --- // --- /// XM_004247643.1 // LOC101265368 // PREDICTED: Solanum lycopersicum proteinase inhibitor I-B-like (LOC101265368), mRNA. // --- // ---	main	ITAG_eugene	Proteinase inhibitor I (AHRD V1 ***- Q3S492_SOLTU); contains Interpro domain(s) IPR000864 Proteinase inhibitor I13, potato inhibitor I GO:0009611
20311549	4.38868	0.000202	Solyc04g054950.2.1 // --- // Tropinone reductase I (AHRD V1 **-- Q8VXN5_CALSE); contains Interpro domain(s) IPR002347 Glucose/ribitol dehydrogenase GO:0008152,GO:0043621,GO:0055114 // --- // --- /// XM_004237357.1 // LOC101263402 // PREDICTED: Solanum lycopersicum tropinone reductase homolog (LOC101263402), mRNA. // --- // ---	main	ITAG_eugene	Tropinone reductase I (AHRD V1 **-- Q8VXN5_CALSE); contains Interpro domain(s) IPR002347 Glucose/ribitol dehydrogenase GO:0008152,GO:0043621,GO:0055114
20406197	4.38093	2.38e-05	Solyc11g005630.1.1 // --- // Receptor-like protein kinase (AHRD V1 ***- Q39202_ARATH); contains Interpro domain(s) IPR002290 Serine/threonine protein kinase GO:0005529,GO:0006468 // --- // --- /// XM_004249836.1 // LOC101267468 // PREDICTED: Solanum lycopersicum G-type lectin S-receptor-like serine/threonine-protein kinase RLK1-like (LOC101267468), mRNA. // --- // ---	main	ITAG_eugene	Receptor-like protein kinase (AHRD V1 ***- Q39202_ARATH); contains Interpro domain(s) IPR002290 Serine/threonine protein kinase GO:0005529,GO:0006468
20406928	4.35065	2.6e-07	Solyc11g007890.1.1 // --- // 1-aminocyclopropane-1-carboxylate oxidase 4 (AHRD V1 **-- ACCO4_SOLLC); contains Interpro domain(s) IPR005123 Oxoglutarate and iron-dependent oxygenase GO:0016491,GO:0055114 // --- // --- /// XM_004249973.1 // LOC101259698 // PREDICTED: Solanum lycopersicum probable 2-oxoglutarate/Fe(II)-dependent dioxygenase-like (LOC101259698), mRNA. // --- // ---	main	ITAG_eugene	1-aminocyclopropane-1-carboxylate oxidase 4 (AHRD V1 **-- ACCO4_SOLLC); contains Interpro domain(s) IPR005123 Oxoglutarate and iron-dependent oxygenase GO:0016491,GO:0055114
20388352	4.32194	9.69e-05	Solyc09g057960.1.1 // --- // Cysteine-rich receptor-like protein kinase (AHRD V1 ***- C6ZRS1_SOYBN); contains Interpro domain(s) IPR002902 Protein of unknown function DUF26 // --- // --- /// XM_004247228.1 // LOC101252626 // PREDICTED: Solanum lycopersicum cysteine-rich repeat secretory protein 55-like (LOC101252626), mRNA. // --- // ---	main	ITAG_eugene	Cysteine-rich receptor-like protein kinase (AHRD V1 ***- C6ZRS1_SOYBN); contains Interpro domain(s) IPR002902 Protein of unknown function DUF26
20370604	4.18	2.56e-05	Solyc08g008280.2.1 // --- // WRKY transcription factor-30 (AHRD V1 **** B6VB04_CAPAN); contains Interpro domain(s) IPR003657 DNA-binding WRKY GO:0003700,GO:0019900,GO:0045449 // --- // --- /// XM_004244582.1 // LOC101258576 // PREDICTED: Solanum lycopersicum probable WRKY transcription factor 53-like (LOC101258576), mRNA. // --- // ---	main	ITAG_eugene	WRKY transcription factor-30 (AHRD V1 **** B6VB04_CAPAN); contains Interpro domain(s) IPR003657 DNA-binding WRKY GO:0003700,GO:0019900,GO:0045449
20230906	4.12018	0.00986912	Solyc00g187050.2.1 // --- // Leucyl aminopeptidase (AHRD V1 ***- D7DWG6_NOSA0); contains Interpro domain(s) IPR011356 Peptidase M17, leucyl aminopeptidase GO:0005622,GO:0005737 // --- // --- /// XM_004253442.1 // LOC101263597 // PREDICTED: Solanum lycopersicum leucine aminopeptidase 1, chloroplastic-like (LOC101263597), partial mRNA. // --- // ---	main	ITAG_eugene	Leucyl aminopeptidase (AHRD V1 ***- D7DWG6_NOSA0); contains Interpro domain(s) IPR011356 Peptidase M17, leucyl aminopeptidase GO:0005622,GO:0005737
20403380	4.10487	0.000427	Solyc10g076540.1.1 // --- // Wall-associated receptor kinase 2 (AHRD V1 ***- WAK2_ARATH) // --- // --- /// XR_183218.1 // LOC101245813 // PREDICTED: Solanum lycopersicum wall-associated receptor kinase 2-like (LOC101245813), misc_RNA. // --- // ---	main	ITAG_eugene	Wall-associated receptor kinase 2 (AHRD V1 ***- WAK2_ARATH)
20249951	4.07109	0.00197105	Solyc01g079940.2.1 // --- // Xylanase inhibitor (Fragment) (AHRD V1 **-- Q53IQ4_WHEAT); contains Interpro domain(s) IPR001461 Peptidase A1 GO:0006508 // --- // --- /// XM_004229382.1 // LOC101253826 // PREDICTED: Solanum lycopersicum basic 7S globulin-like (LOC101253826), mRNA. // --- // ---	main	ITAG_eugene	Xylanase inhibitor (Fragment) (AHRD V1 **-- Q53IQ4_WHEAT); contains Interpro domain(s) IPR001461 Peptidase A1 GO:0006508
20253165	3.98973	1.63e-08	Solyc01g097270.2.1 // --- // Chitinase (Fragment) (AHRD V1 *--- Q38777_ALLSA); contains Interpro domain(s) IPR000726 Glycoside hydrolase, family 19, catalytic IPR001153 Barwin GO:0005515,GO:0008061,GO:0016998,GO:0050832 // --- // --- /// XM_004230043.1 // pi1 // PREDICTED: Solanum lycopersicum pi1 protein (pi1), mRNA. // --- // ---	main	ITAG_eugene	Chitinase (Fragment) (AHRD V1 * Q38777_ALLSA); contains Interpro domain(s) IPR000726 Glycoside hydrolase, family 19, catalytic IPR001153 Barwin GO:0005515,GO:0008061,GO:0016998,GO:0050832
20404215	3.98062	9.88e-06	Solyc10g079930.1.1 // --- // UDP-glucosyltransferase HvUGT5876 (AHRD V1 ***- D3WYW1_HORVD); contains Interpro domain(s) IPR002213 UDP-glucuronosyl/UDP-glucosyltransferase GO:0008152 // --- // --- /// XM_004249187.1 // LOC101246295 // PREDICTED: Solanum lycopersicum zeatin O-glucosyltransferase-like (LOC101246295), mRNA. // --- // ---	main	ITAG_eugene	UDP-glucosyltransferase HvUGT5876 (AHRD V1 ***- D3WYW1_HORVD); contains Interpro domain(s) IPR002213 UDP-glucuronosyl/UDP-glucosyltransferase GO:0008152
20383424	3.83157	1.29e-05	NM_001247432.1 // LOC544136 // Solanum lycopersicum uncharacterized LOC544136 (LOC544136), mRNA. // --- // --- /// Solyc09g090070.1.1 // --- // Inorganic phosphate transporter (AHRD V1 **** O22548_SOLLC); contains Interpro domain(s) IPR004738 Phosphate permease GO:0005315,GO:0016021,GO:0055085 // --- // ---	main	blat	Solanum lycopersicum uncharacterized LOC544136 (LOC544136), mRNA.
20316857	3.82092	0.000256	Solyc05g008980.2.1 // --- // Receptor-like protein kinase (AHRD V1 ***- D3G6F0_CAPAN); contains Interpro domain(s) IPR002290 Serine/threonine protein kinase GO:0006468 // --- // --- /// XM_004239361.1 // LOC101268104 // PREDICTED: Solanum lycopersicum probable serine/threonine-protein kinase At1g18390-like (LOC101268104), mRNA. // --- // ---	main	ITAG_eugene	Receptor-like protein kinase (AHRD V1 ***- D3G6F0_CAPAN); contains Interpro domain(s) IPR002290 Serine/threonine protein kinase GO:0006468
20286040	3.81861	0.000184	Solyc03g116690.2.1 // --- // Blue copper protein (AHRD V1 **-- D1MWY8_CITLA); contains Interpro domain(s) IPR003245 Plastocyanin-like GO:0009055 // --- // --- /// XM_004235912.1 // LOC101252269 // PREDICTED: Solanum lycopersicum cucumber peeling cupredoxin-like (LOC101252269), mRNA. // --- // ---	main	ITAG_eugene	Blue copper protein (AHRD V1 **-- D1MWY8_CITLA); contains Interpro domain(s) IPR003245 Plastocyanin-like GO:0009055
20374228	3.77082	0.00785005	Solyc08g068680.2.1 // --- // Decarboxylase family protein (AHRD V1 ***- B1ILJ6_CLOBK); contains Interpro domain(s) IPR002129 Pyridoxal phosphate-dependent decarboxylase GO:0019752,GO:0030170 // --- // --- /// NM_001246916.1 // AADC1A // Solanum lycopersicum aromatic amino acid decarboxylase 1A (AADC1A), mRNA. // --- // ---	main	ITAG_eugene	Decarboxylase family protein (AHRD V1 ***- B1ILJ6_CLOBK); contains Interpro domain(s) IPR002129 Pyridoxal phosphate-dependent decarboxylase GO:0019752,GO:0030170
20326938	3.75319	2.27e-07	Solyc05g041870.1.1 // --- // Auxin-induced protein-like (AHRD V1 **-- Q6YUI4_ORYSJ); contains Interpro domain(s) IPR007613 Protein of unknown function DUF568, DOMON-like // --- // ---	main	ITAG_eugene	Auxin-induced protein-like (AHRD V1 **-- Q6YUI4_ORYSJ); contains Interpro domain(s) IPR007613 Protein of unknown function DUF568, DOMON-like
20361274	3.75233	0.00388212	Solyc07g064600.2.1 // --- // Endoribonuclease L-PSP family protein (AHRD V1 **-* D7LAZ0_ARALY); contains Interpro domain(s) IPR019897 YjgF-like protein, conserved site GO:0004521,GO:0005515 // --- // --- /// XM_004244073.1 // LOC101248695 // PREDICTED: Solanum lycopersicum rutC family protein C23G10.2-like (LOC101248695), mRNA. // --- // ---	main	ITAG_eugene	Endoribonuclease L-PSP family protein (AHRD V1 **-* D7LAZ0_ARALY); contains Interpro domain(s) IPR019897 YjgF-like protein, conserved site GO:0004521,GO:0005515
20317731	3.7203	6.76e-05	Solyc05g013010.2.1 // --- // Sulfotransferase family protein (AHRD V1 **** D7LQL2_ARALY); contains Interpro domain(s) IPR000863 Sulfotransferase GO:0008146,GO:0080118 // --- // --- /// XM_004239053.1 // LOC101258152 // PREDICTED: Solanum lycopersicum cytosolic sulfotransferase 5-like (LOC101258152), mRNA. // --- // ---	main	ITAG_eugene	Sulfotransferase family protein (AHRD V1 **** D7LQL2_ARALY); contains Interpro domain(s) IPR000863 Sulfotransferase GO:0008146,GO:0080118
20360269	3.68736	0.00135754	Solyc07g056200.2.1 // --- // NBS-LRR class disease resistance protein (AHRD V1 **-- D5L9G6_ORYSI) // --- // --- /// XM_004243167.1 // LOC101251005 // PREDICTED: Solanum lycopersicum uncharacterized LOC101251005 (LOC101251005), mRNA. // --- // ---	main	ITAG_eugene	NBS-LRR class disease resistance protein (AHRD V1 **-- D5L9G6_ORYSI)
20282339	3.65386	1.32e-07	XM_004235067.1 // LOC100316887 // PREDICTED: Solanum lycopersicum binding/ubiquitin protein ligase-like protein (LOC100316887), mRNA. // --- // --- /// Solyc03g082690.2.1 // --- // U-box domain-containing protein (AHRD V1 *-*- Q1ENX4_MUSAC); contains Interpro domain(s) IPR011989 Armadillo-like helical GO:0000151,GO:0005488 // --- // ---	main	blat	PREDICTED: Solanum lycopersicum binding/ubiquitin protein ligase-like protein (LOC100316887), mRNA.
20250182	3.57544	0.00699316	Solyc01g080800.2.1 // --- // PBSP domain-containing protein (AHRD V1 **-- C9S7G7_VERA1); contains Interpro domain(s) IPR007541 Plant Basic Secretory Protein // --- // --- /// XM_004229453.1 // LOC101249488 // PREDICTED: Solanum lycopersicum uncharacterized LOC101249488 (LOC101249488), mRNA. // --- // ---	main	ITAG_eugene	PBSP domain-containing protein (AHRD V1 **-- C9S7G7_VERA1); contains Interpro domain(s) IPR007541 Plant Basic Secretory Protein
20416096	3.52858	0.00524107	Solyc11g018800.1.1 // --- // Peroxidase 2 (AHRD V1 ***- Q9SSZ8_SCUBA); contains Interpro domain(s) IPR002016 Haem peroxidase, plant/fungal/bacterial GO:0055114 // --- // --- /// XM_004250354.1 // LOC101246783 // PREDICTED: Solanum lycopersicum lignin-forming anionic peroxidase-like (LOC101246783), mRNA. // --- // ---	main	ITAG_eugene	Peroxidase 2 (AHRD V1 ***- Q9SSZ8_SCUBA); contains Interpro domain(s) IPR002016 Haem peroxidase, plant/fungal/bacterial GO:0055114
20402879	3.50918	0.000202	Solyc10g055800.1.1 // --- // Chitinase (AHRD V1 ***- B9VRK7_CAPAN); contains Interpro domain(s) IPR016283 Glycoside hydrolase, family 19 GO:0005975,GO:0008061,GO:0016998 // --- // --- /// XM_004248589.1 // LOC101267358 // PREDICTED: Solanum lycopersicum endochitinase 3-like (LOC101267358), mRNA. // --- // ---	main	ITAG_eugene	Chitinase (AHRD V1 ***- B9VRK7_CAPAN); contains Interpro domain(s) IPR016283 Glycoside hydrolase, family 19 GO:0005975,GO:0008061,GO:0016998
20305398	3.49042	0.00153332	Solyc04g077230.1.1 // --- // Unknown Protein (AHRD V1) // --- // ---	main	ITAG_eugene	Unknown Protein (AHRD V1)
20294580	3.44818	0.043207	Solyc03g098780.1.1 // --- // Kunitz-type protease inhibitor (AHRD V1 **** Q3S488_SOLTU); contains Interpro domain(s) IPR002160 Proteinase inhibitor I3, Kunitz legume GO:0004866,GO:0004867,GO:0015066 // --- // --- /// XM_004235365.1 // LOC101262903 // PREDICTED: Solanum lycopersicum serine protease inhibitor 1-like, transcript variant 1 (LOC101262903), mRNA. // --- // --- /// XM_004235366.1 // LOC…	main	ITAG_eugene	Kunitz-type protease inhibitor (AHRD V1 **** Q3S488_SOLTU); contains Interpro domain(s) IPR002160 Proteinase inhibitor I3, Kunitz legume GO:0004866,GO:0004867,GO:0015066
20379114	3.4337	0.00672847	Solyc09g011590.2.1 // --- // Glutathione S-transferase-like protein (AHRD V1 **** A8DUB0_SOLLC); contains Interpro domain(s) IPR004046 Glutathione S-transferase, C-terminal GO:0004364 // --- // --- /// XM_004246333.1 // LOC101265571 // PREDICTED: Solanum lycopersicum probable glutathione S-transferase-like (LOC101265571), mRNA. // --- // ---	main	ITAG_eugene	Glutathione S-transferase-like protein (AHRD V1 **** A8DUB0_SOLLC); contains Interpro domain(s) IPR004046 Glutathione S-transferase, C-terminal GO:0004364
20278998	3.41214	2.93e-07	Solyc03g007380.1.1 // --- // WRKY transcription factor 27 (AHRD V1 ***- C9DI16_9ROSI); contains Interpro domain(s) IPR003657 DNA-binding WRKY GO:0045449 // --- // --- /// XM_004234227.1 // LOC101256065 // PREDICTED: Solanum lycopersicum probable WRKY transcription factor 41-like (LOC101256065), mRNA. // --- // ---	main	ITAG_eugene	WRKY transcription factor 27 (AHRD V1 ***- C9DI16_9ROSI); contains Interpro domain(s) IPR003657 DNA-binding WRKY GO:0045449
20311971	3.33626	2.74e-05	Solyc04g064530.1.1 // --- // Unknown Protein (AHRD V1) // --- // --- /// XM_004237671.1 // LOC101258062 // PREDICTED: Solanum lycopersicum uncharacterized LOC101258062 (LOC101258062), mRNA. // --- // ---	main	ITAG_eugene	Unknown Protein (AHRD V1)
20285511	3.32594	0.00166141	Solyc03g114890.2.1 // --- // COBRA-like protein (AHRD V1 ***- B6E8Y8_9MYRT); contains Interpro domain(s) IPR006918 Glycosyl-phosphatidyl inositol-anchored, plant // --- // --- /// XM_004236021.1 // LOC101260415 // PREDICTED: Solanum lycopersicum COBRA-like protein 4-like (LOC101260415), mRNA. // --- // ---	main	ITAG_eugene	COBRA-like protein (AHRD V1 ***- B6E8Y8_9MYRT); contains Interpro domain(s) IPR006918 Glycosyl-phosphatidyl inositol-anchored, plant
20383427	3.25067	0.000437	Solyc09g090080.1.1 // --- // Inorganic phosphate transporter (AHRD V1 **** Q9LLS5_TOBAC); contains Interpro domain(s) IPR004738 Phosphate permease GO:0005315,GO:0016021 // --- // --- /// XM_004247681.1 // LOC101251622 // PREDICTED: Solanum lycopersicum probable inorganic phosphate transporter 1-7-like (LOC101251622), mRNA. // --- // ---	main	ITAG_eugene	Inorganic phosphate transporter (AHRD V1 **** Q9LLS5_TOBAC); contains Interpro domain(s) IPR004738 Phosphate permease GO:0005315,GO:0016021
20398093	3.24235	0.000184	Solyc10g085030.1.1 // --- // Soul heme-binding family protein (AHRD V1 **** D7LKR5_ARALY); contains Interpro domain(s) IPR006917 SOUL haem-binding protein GO:0005488 // --- // --- /// XM_004249621.1 // LOC101250355 // PREDICTED: Solanum lycopersicum heme-binding-like protein At3g10130, chloroplastic-like (LOC101250355), mRNA. // --- // ---	main	ITAG_eugene	Soul heme-binding family protein (AHRD V1 **** D7LKR5_ARALY); contains Interpro domain(s) IPR006917 SOUL haem-binding protein GO:0005488
20244651	3.21148	0.00022	Solyc01g005470.2.1 // --- // Cell number regulator 10 (AHRD V1 **-- D9HP26_MAIZE); contains Interpro domain(s) IPR006461 Protein of unknown function Cys-rich // --- // --- /// XM_004228673.1 // LOC101250247 // PREDICTED: Solanum lycopersicum protein PLANT CADMIUM RESISTANCE 2-like (LOC101250247), mRNA. // --- // ---	main	ITAG_eugene	Cell number regulator 10 (AHRD V1 **-- D9HP26_MAIZE); contains Interpro domain(s) IPR006461 Protein of unknown function Cys-rich
20382157	3.1946	3.45e-05	Solyc09g072810.2.1 // --- // Receptor like kinase, RLK GO:0005515,GO:0006468 // --- // --- /// XM_004247453.1 // LOC101246565 // PREDICTED: Solanum lycopersicum probable LRR receptor-like serine/threonine-protein kinase At4g08850-like (LOC101246565), mRNA. // --- // ---	main	ITAG_eugene	Receptor like kinase, RLK GO:0005515,GO:0006468
20412145	3.15155	5.85e-07	Solyc11g068710.1.1 // --- // F-box family protein (AHRD V1 ***- B9MYU0_POPTR) // --- // --- /// XM_004251030.1 // LOC101266189 // PREDICTED: Solanum lycopersicum F-box protein At2g27310-like (LOC101266189), mRNA. // --- // ---	main	ITAG_eugene	F-box family protein (AHRD V1 ***- B9MYU0_POPTR)
20267330	3.12695	7.94e-06	Solyc02g093860.2.1 // --- // Histidine amino acid transporter (AHRD V1 **** Q85V22_ORYSI); contains Interpro domain(s) IPR013057 Amino acid transporter, transmembrane GO:0015171 // --- // --- /// XM_004231751.1 // LOC101248631 // PREDICTED: Solanum lycopersicum lysine histidine transporter 1-like (LOC101248631), mRNA. // --- // ---	main	ITAG_eugene	Histidine amino acid transporter (AHRD V1 **** Q85V22_ORYSI); contains Interpro domain(s) IPR013057 Amino acid transporter, transmembrane GO:0015171
20241636	3.12138	0.00584422	Solyc01g103650.2.1 // --- // Hydrolase alpha/beta fold family (AHRD V1 **-- A4VRL9_PSEU5); contains Interpro domain(s) IPR012020 AB-hydrolase YheT, putative GO:0003824,GO:0004091 // --- // --- /// XM_004230412.1 // LOC101244716 // PREDICTED: Solanum lycopersicum embryogenesis-associated protein EMB8-like (LOC101244716), mRNA. // --- // ---	main	ITAG_eugene	Hydrolase alpha/beta fold family (AHRD V1 **-- A4VRL9_PSEU5); contains Interpro domain(s) IPR012020 AB-hydrolase YheT, putative GO:0003824,GO:0004091
20251253	3.09504	3.22e-05	Solyc01g089890.2.1 // --- // Unknown Protein (AHRD V1); contains Interpro domain(s) IPR004895 Prenylated rab acceptor PRA1 // --- // --- /// XM_004229683.1 // LOC101252816 // PREDICTED: Solanum lycopersicum uncharacterized LOC101252816 (LOC101252816), mRNA. // --- // ---	main	ITAG_eugene	Unknown Protein (AHRD V1); contains Interpro domain(s) IPR004895 Prenylated rab acceptor PRA1
20355140	3.08387	2.86e-05	Solyc07g006480.2.1 // --- // LRR receptor-like serine/threonine-protein kinase FEI 1 (AHRD V1 **** FEI1_ARATH); contains Interpro domain(s) IPR002290 Serine/threonine protein kinase GO:0004675,GO:0005515,GO:0006468 // --- // --- /// XM_004242610.1 // LOC101262225 // PREDICTED: Solanum lycopersicum probably inactive leucine-rich repeat receptor-like protein kinase At5g48380-like (LOC101262225), mR…	main	ITAG_eugene	LRR receptor-like serine/threonine-protein kinase FEI 1 (AHRD V1 **** FEI1_ARATH); contains Interpro domain(s) IPR002290 Serine/threonine protein kinase GO:0004675,GO:0005515,GO:0006468
20260524	3.04927	0.0148124	Solyc02g068680.1.1 // --- // CHP-rich zinc finger protein-like (AHRD V1 **-- Q9FK70_ARATH); contains Interpro domain(s) IPR011424 C1-like GO:0008270,GO:0023034 // --- // ---	main	ITAG_eugene	CHP-rich zinc finger protein-like (AHRD V1 **-- Q9FK70_ARATH); contains Interpro domain(s) IPR011424 C1-like GO:0008270,GO:0023034
20421401	3.04387	0.0215597	Solyc12g009770.1.1 // --- // LRR receptor-like serine/threonine-protein kinase, RLP GO:0005515,GO:0016301 // --- // ---	main	ITAG_eugene	LRR receptor-like serine/threonine-protein kinase, RLP GO:0005515,GO:0016301
20363918	3.03094	0.027734	Solyc08g029000.2.1 // --- // Lipoxygenase (AHRD V1 **** Q43191_SOLTU); contains Interpro domain(s) IPR001246 Lipoxygenase, plant GO:0016165,GO:0046872,GO:0055114 // --- // --- /// XM_004244842.1 // LOC101263535 // PREDICTED: Solanum lycopersicum probable linoleate 9S-lipoxygenase 5-like (LOC101263535), mRNA. // --- // ---	main	ITAG_eugene	Lipoxygenase (AHRD V1 **** Q43191_SOLTU); contains Interpro domain(s) IPR001246 Lipoxygenase, plant GO:0016165,GO:0046872,GO:0055114
20359176	3.01199	0.00212467	Solyc07g052220.1.1 // --- // Unknown Protein (AHRD V1) // --- // ---	main	ITAG_eugene	Unknown Protein (AHRD V1)
20415960	2.99444	5.71e-05	Solyc11g017270.1.1 // --- // Receptor like kinase, RLK GO:0004675,GO:0005515,GO:0006468 // --- // --- /// XM_004250329.1 // LOC101264781 // PREDICTED: Solanum lycopersicum leucine-rich repeat receptor protein kinase EXS-like (LOC101264781), mRNA. // --- // ---	main	ITAG_eugene	Receptor like kinase, RLK GO:0004675,GO:0005515,GO:0006468
20330449	2.9919	0.0106204	Solyc06g009140.2.1 // --- // Late embryogenesis abundant 3 family protein (AHRD V1 ***- D7KBC5_ARALY); contains Interpro domain(s) IPR004926 Late embryogenesis abundant protein 3 GO:0006950 // --- // --- /// XM_004240499.1 // LOC101259340 // PREDICTED: Solanum lycopersicum late embryogenesis abundant protein Lea5-like (LOC101259340), mRNA. // --- // ---	main	ITAG_eugene	Late embryogenesis abundant 3 family protein (AHRD V1 ***- D7KBC5_ARALY); contains Interpro domain(s) IPR004926 Late embryogenesis abundant protein 3 GO:0006950
20294970	2.97439	3.39e-05	Solyc03g111800.2.1 // --- // Receptor like kinase, RLK GO:0004675,GO:0005515,GO:0006468 // --- // --- /// XM_004236247.1 // LOC101252072 // PREDICTED: Solanum lycopersicum leucine-rich repeat receptor-like serine/threonine/tyrosine-protein kinase SOBIR1-like (LOC101252072), mRNA. // --- // ---	main	ITAG_eugene	Receptor like kinase, RLK GO:0004675,GO:0005515,GO:0006468
20415200	2.94508	0.000305	Solyc11g011360.1.1 // --- // Nudix hydrolase 4 (AHRD V1 **-- B6T5N7_MAIZE); contains Interpro domain(s) IPR000086 NUDIX hydrolase domain GO:0016787 // --- // --- /// XM_004250145.1 // LOC101260499 // PREDICTED: Solanum lycopersicum nudix hydrolase 17, mitochondrial-like (LOC101260499), mRNA. // --- // ---	main	ITAG_eugene	Nudix hydrolase 4 (AHRD V1 **-- B6T5N7_MAIZE); contains Interpro domain(s) IPR000086 NUDIX hydrolase domain GO:0016787
20340349	2.93683	0.00189198	Solyc06g034370.1.1 // --- // Pectinesterase (AHRD V1 ***- B9T3X5_RICCO); contains Interpro domain(s) IPR006501 Pectinesterase inhibitor GO:0030599 // --- // --- /// XM_004240706.1 // LOC101247130 // PREDICTED: Solanum lycopersicum 21 kDa protein-like (LOC101247130), mRNA. // --- // ---	main	ITAG_eugene	Pectinesterase (AHRD V1 ***- B9T3X5_RICCO); contains Interpro domain(s) IPR006501 Pectinesterase inhibitor GO:0030599
20313939	2.9328	0.00174992	Solyc04g078290.2.1 // --- // Cytochrome P450 GO:0019825,GO:0020037,GO:0055114 // --- // --- /// XM_004238068.1 // LOC101267231 // PREDICTED: Solanum lycopersicum isoflavone 2'-hydroxylase-like (LOC101267231), mRNA. // --- // ---	main	ITAG_eugene	Cytochrome P450 GO:0019825,GO:0020037,GO:0055114
20368379	2.90058	0.0292136	Solyc08g079900.1.1 // --- // Subtilisin-like protease (AHRD V1 **-- Q9LWA4_SOLLC); contains Interpro domain(s) IPR015500 Peptidase S8, subtilisin-related GO:0004252,GO:0006508,GO:0043086 // --- // --- /// XM_004245627.1 // LOC778308 // PREDICTED: Solanum lycopersicum pathogenesis related protein P69G (LOC778308), mRNA. // --- // ---	main	ITAG_eugene	Subtilisin-like protease (AHRD V1 **-- Q9LWA4_SOLLC); contains Interpro domain(s) IPR015500 Peptidase S8, subtilisin-related GO:0004252,GO:0006508,GO:0043086
20360273	2.89371	1.08e-06	Solyc07g056210.2.1 // --- // Unknown Protein (AHRD V1) // --- // --- /// XM_004243166.1 // LOC101250708 // PREDICTED: Solanum lycopersicum uncharacterized LOC101250708 (LOC101250708), mRNA. // --- // ---	main	ITAG_eugene	Unknown Protein (AHRD V1)
20284165	2.87659	0.0225204	Solyc03g098720.2.1 // --- // Kunitz trypsin inhibitor (AHRD V1 ***- Q4W188_POPTN); contains Interpro domain(s) IPR011065 Kunitz inhibitor ST1-like GO:0004866 // --- // --- /// XM_004235363.1 // LOC101261997 // PREDICTED: Solanum lycopersicum trypsin inhibitor A-like (LOC101261997), mRNA. // --- // ---	main	ITAG_eugene	Kunitz trypsin inhibitor (AHRD V1 ***- Q4W188_POPTN); contains Interpro domain(s) IPR011065 Kunitz inhibitor ST1-like GO:0004866
20323943	2.81905	2.42e-05	Solyc05g010020.2.1 // --- // Unknown Protein (AHRD V1) // --- // --- /// XR_182709.1 // LOC101244184 // PREDICTED: Solanum lycopersicum uncharacterized LOC101244184 (LOC101244184), misc_RNA. // --- // ---	main	ITAG_eugene	Unknown Protein (AHRD V1)
20368373	2.8109	0.00672107	Solyc08g079870.1.1 // --- // Subtilisin-like protease (AHRD V1 **-- Q9LWA3_SOLLC); contains Interpro domain(s) IPR015500 Peptidase S8, subtilisin-related IPR000209 Peptidase S8 and S53, subtilisin, kexin, sedolisin GO:0004252,GO:0006508,GO:0043086 // --- // --- /// NM_001247053.1 // P69B // Solanum lycopersicum subtilisin-like protease (P69B), mRNA. // --- // ---	main	ITAG_eugene	Subtilisin-like protease (AHRD V1 **-- Q9LWA3_SOLLC); contains Interpro domain(s) IPR015500 Peptidase S8, subtilisin-related IPR000209 Peptidase S8 and S53, subtilisin, kexin, sedolisin GO:0004252,GO:0006508,GO:0043086
20261801	2.79169	0.000155	Solyc02g077040.2.1 // --- // Cathepsin B-like cysteine proteinase 5 (AHRD V1 **-* CPR5_CAEEL); contains Interpro domain(s) IPR013128 Peptidase C1A, papain GO:0004197,GO:0006508,GO:0008234,GO:0030984 // --- // --- /// NM_001247020.1 // pip1 // Solanum lycopersicum phytophthora-inhibited protease 1 (pip1), mRNA. // --- // ---	main	ITAG_eugene	Cathepsin B-like cysteine proteinase 5 (AHRD V1 **-* CPR5_CAEEL); contains Interpro domain(s) IPR013128 Peptidase C1A, papain GO:0004197,GO:0006508,GO:0008234,GO:0030984
20384041	2.77303	0.000136	Solyc09g091660.2.1 // --- // ABC transporter G family member 40 (AHRD V1 ***- AB40G_ARATH); contains Interpro domain(s) IPR013525 ABC-2 type transporter GO:0016020,GO:0016887,GO:0017111,GO:0042626 // --- // --- /// XM_004247793.1 // LOC101259884 // PREDICTED: Solanum lycopersicum pleiotropic drug resistance protein 1-like (LOC101259884), mRNA. // --- // ---	main	ITAG_eugene	ABC transporter G family member 40 (AHRD V1 ***- AB40G_ARATH); contains Interpro domain(s) IPR013525 ABC-2 type transporter GO:0016020,GO:0016887,GO:0017111,GO:0042626
20255610	2.7621	0.0297282	Solyc01g105450.2.1 // --- // ABC transporter G family member 11 (AHRD V1 ***- AB11G_ARATH); contains Interpro domain(s) IPR013525 ABC-2 type transporter GO:0008559,GO:0016020,GO:0016887,GO:0017111 // --- // --- /// XM_004230503.1 // LOC101246670 // PREDICTED: Solanum lycopersicum ABC transporter G family member 11-like (LOC101246670), mRNA. // --- // ---	main	ITAG_eugene	ABC transporter G family member 11 (AHRD V1 ***- AB11G_ARATH); contains Interpro domain(s) IPR013525 ABC-2 type transporter GO:0008559,GO:0016020,GO:0016887,GO:0017111
20414192	2.75285	8.05e-05	Solyc11g007400.1.1 // --- // Receptor-like protein kinase (Fragment) (AHRD V1 ***- O49206_ORYSA) // --- // --- /// XM_004249945.1 // LOC101250760 // PREDICTED: Solanum lycopersicum probable receptor-like protein kinase At1g67000-like (LOC101250760), mRNA. // --- // ---	main	ITAG_eugene	Receptor-like protein kinase (Fragment) (AHRD V1 ***- O49206_ORYSA)
20358362	2.75124	4.74e-05	Solyc07g043230.2.1 // --- // Low affinity zinc transporter (AHRD V1 **** A3LU47_PICST); contains Interpro domain(s) IPR004698 Zinc/iron permease, fungal and plant GO:0000006,GO:0000007,GO:0016020,GO:0016021 // --- // --- /// XM_004243601.1 // LOC101257981 // PREDICTED: Solanum lycopersicum zinc transporter 5-like (LOC101257981), mRNA. // --- // ---	main	ITAG_eugene	Low affinity zinc transporter (AHRD V1 **** A3LU47_PICST); contains Interpro domain(s) IPR004698 Zinc/iron permease, fungal and plant GO:0000006,GO:0000007,GO:0016020,GO:0016021
20379502	2.71397	0.0181399	Solyc09g014990.2.1 // --- // WRKY-like transcription factor (AHRD V1 **** Q06B53_SOLPE); contains Interpro domain(s) IPR003657 DNA-binding WRKY GO:0003700,GO:0005515,GO:0045449 // --- // --- /// XM_004246260.1 // LOC101268787 // PREDICTED: Solanum lycopersicum probable WRKY transcription factor 33-like (LOC101268787), mRNA. // --- // ---	main	ITAG_eugene	WRKY-like transcription factor (AHRD V1 **** Q06B53_SOLPE); contains Interpro domain(s) IPR003657 DNA-binding WRKY GO:0003700,GO:0005515,GO:0045449
20401475	2.70702	0.00702838	Solyc10g045610.1.1 // --- // Receptor-like kinase (AHRD V1 ***- A7VM21_MARPO); contains Interpro domain(s) IPR017442 Serine/threonine protein kinase-related GO:0006468 // --- // --- /// XM_004248906.1 // LOC101261670 // PREDICTED: Solanum lycopersicum lysM domain receptor-like kinase 4-like (LOC101261670), mRNA. // --- // ---	main	ITAG_eugene	Receptor-like kinase (AHRD V1 ***- A7VM21_MARPO); contains Interpro domain(s) IPR017442 Serine/threonine protein kinase-related GO:0006468
20277144	2.68433	1.97e-06	Solyc02g091380.1.1 // --- // Unknown Protein (AHRD V1) // --- // ---	main	ITAG_eugene	Unknown Protein (AHRD V1)
20352241	2.63531	0.00399022	Solyc07g054720.1.1 // --- // Proteinase inhibitor type-2 CEVI57 (AHRD V1 ***- IP23_SOLLC); contains Interpro domain(s) IPR003465 Proteinase inhibitor I20, Pin2 GO:0004867 // --- // --- /// XM_004243265.1 // LOC101256195 // PREDICTED: Solanum lycopersicum proteinase inhibitor type-2 CEVI57-like (LOC101256195), mRNA. // --- // ---	main	ITAG_eugene	Proteinase inhibitor type-2 CEVI57 (AHRD V1 ***- IP23_SOLLC); contains Interpro domain(s) IPR003465 Proteinase inhibitor I20, Pin2 GO:0004867
20255307	2.63028	0.000402	Solyc01g104690.2.1 // --- // Unknown Protein (AHRD V1) // --- // --- /// XM_004230602.1 // LOC101251932 // PREDICTED: Solanum lycopersicum uncharacterized LOC101251932 (LOC101251932), mRNA. // --- // ---	main	ITAG_eugene	Unknown Protein (AHRD V1)
20375906	2.61606	0.0181399	Solyc08g078900.1.1 // --- // Cortical cell-delineating protein (AHRD V1 *--- B6U436_MAIZE); contains Interpro domain(s) IPR013770 Plant lipid transfer protein and hydrophobic protein, helical GO:0006869 // --- // --- /// NM_001246895.1 // Dea1 // Solanum lycopersicum arachidonic acid-induced DEA1 (Dea1), mRNA. // --- // ---	main	ITAG_eugene	Cortical cell-delineating protein (AHRD V1 * B6U436_MAIZE); contains Interpro domain(s) IPR013770 Plant lipid transfer protein and hydrophobic protein, helical GO:0006869
20386904	2.59064	0.00395569	Solyc09g014480.1.1 // --- // Polygalacturonase inhibitor protein (AHRD V1 ***- Q40160_SOLLC); contains Interpro domain(s) IPR013210 Leucine-rich repeat, N-terminal GO:0004675,GO:0005515 // --- // --- /// XM_004246280.1 // LOC101249847 // PREDICTED: Solanum lycopersicum polygalacturonase inhibitor-like (LOC101249847), mRNA. // --- // ---	main	ITAG_eugene	Polygalacturonase inhibitor protein (AHRD V1 ***- Q40160_SOLLC); contains Interpro domain(s) IPR013210 Leucine-rich repeat, N-terminal GO:0004675,GO:0005515
20335926	2.56394	0.00098	Solyc06g071810.1.1 // --- // Receptor like kinase, RLK GO:0004675,GO:0005515,GO:0006468 // --- // --- /// XM_004241468.1 // LOC101259548 // PREDICTED: Solanum lycopersicum leucine-rich repeat receptor-like serine/threonine/tyrosine-protein kinase SOBIR1-like (LOC101259548), mRNA. // --- // ---	main	ITAG_eugene	Receptor like kinase, RLK GO:0004675,GO:0005515,GO:0006468
20375980	2.55441	0.00269246	Solyc08g079190.1.1 // --- // Cortical cell-delineating protein (AHRD V1 *--- B6T836_MAIZE); contains Interpro domain(s) IPR013770 Plant lipid transfer protein and hydrophobic protein, helical GO:0006869,GO:0008289 // --- // --- /// XM_004245682.1 // LOC101245083 // PREDICTED: Solanum lycopersicum 14 kDa proline-rich protein DC2.15-like (LOC101245083), mRNA. // --- // ---	main	ITAG_eugene	Cortical cell-delineating protein (AHRD V1 * B6T836_MAIZE); contains Interpro domain(s) IPR013770 Plant lipid transfer protein and hydrophobic protein, helical GO:0006869,GO:0008289
20312178	2.54979	0.0172995	Solyc04g071090.2.1 // --- // Unknown Protein (AHRD V1) // --- // ---	main	ITAG_eugene	Unknown Protein (AHRD V1)
20397921	2.53611	0.013916	Solyc10g084320.1.1 // --- // Subtilisin-like protease (AHRD V1 **-- O82777_SOLLC); contains Interpro domain(s) IPR015500 Peptidase S8, subtilisin-related GO:0006508,GO:0043086 // --- // --- /// XM_004249456.1 // LOC101252447 // PREDICTED: Solanum lycopersicum subtilisin-like protease-like (LOC101252447), mRNA. // --- // ---	main	ITAG_eugene	Subtilisin-like protease (AHRD V1 **-- O82777_SOLLC); contains Interpro domain(s) IPR015500 Peptidase S8, subtilisin-related GO:0006508,GO:0043086
20376316	2.51766	0.010715	Solyc08g080630.2.1 // --- // Chymotrypsin inhibitor-2 (AHRD V1 *-*- A8V413_HORSP); contains Interpro domain(s) IPR000864 Proteinase inhibitor I13, potato inhibitor I GO:0009611 // --- // --- /// NM_001247686.1 // ER1 // Solanum lycopersicum proteinase inhibitor I (ER1), mRNA. // --- // ---	main	ITAG_eugene	Chymotrypsin inhibitor-2 (AHRD V1 *-*- A8V413_HORSP); contains Interpro domain(s) IPR000864 Proteinase inhibitor I13, potato inhibitor I GO:0009611
20383768	2.47016	0.000171	Solyc09g091000.2.1 // --- // Major allergen Mal d 1 (AHRD V1 ***- Q84LA7_MALDO); contains Interpro domain(s) IPR000916 Bet v I allergen GO:0009607 // --- // --- /// XM_004247748.1 // LOC101246666 // PREDICTED: Solanum lycopersicum pathogenesis-related protein STH-2-like (LOC101246666), mRNA. // --- // ---	main	ITAG_eugene	Major allergen Mal d 1 (AHRD V1 ***- Q84LA7_MALDO); contains Interpro domain(s) IPR000916 Bet v I allergen GO:0009607
20237237	2.46632	0.0347153	Solyc01g087810.2.1 // --- // Subtilisin-like protease (AHRD V1 **-- O82777_SOLLC); contains Interpro domain(s) IPR015500 Peptidase S8, subtilisin-related GO:0006508,GO:0043086 // --- // --- /// XM_004229617.1 // LOC101257599 // PREDICTED: Solanum lycopersicum subtilisin-like protease-like (LOC101257599), mRNA. // --- // ---	main	ITAG_eugene	Subtilisin-like protease (AHRD V1 **-- O82777_SOLLC); contains Interpro domain(s) IPR015500 Peptidase S8, subtilisin-related GO:0006508,GO:0043086
20307135	2.46202	0.0138839	Solyc04g082960.1.1 // --- // TMV response-related protein (AHRD V1 *--- B6UGH4_MAIZE) // --- // --- /// XM_004238427.1 // LOC101247521 // PREDICTED: Solanum lycopersicum uncharacterized LOC101247521 (LOC101247521), mRNA. // --- // ---	main	ITAG_eugene	TMV response-related protein (AHRD V1 * B6UGH4_MAIZE)
20249619	2.45519	0.00221731	Solyc01g073860.2.1 // --- // CHP-rich zinc finger protein (AHRD V1 **-- C8CBB1_WHEAT); contains Interpro domain(s) IPR011424 C1-like // --- // --- /// XM_004229296.1 // LOC101249575 // PREDICTED: Solanum lycopersicum uncharacterized LOC101249575 (LOC101249575), mRNA. // --- // ---	main	ITAG_eugene	CHP-rich zinc finger protein (AHRD V1 **-- C8CBB1_WHEAT); contains Interpro domain(s) IPR011424 C1-like
20365963	2.45301	0.00386162	Solyc08g067610.2.1 // --- // ATP-binding cassette transporter (AHRD V1 ***- D8RL77_SELML); contains Interpro domain(s) IPR013525 ABC-2 type transporter GO:0008559,GO:0016020,GO:0016887,GO:0017111 // --- // --- /// XM_004245176.1 // LOC101247545 // PREDICTED: Solanum lycopersicum pleiotropic drug resistance protein 1-like (LOC101247545), mRNA. // --- // ---	main	ITAG_eugene	ATP-binding cassette transporter (AHRD V1 ***- D8RL77_SELML); contains Interpro domain(s) IPR013525 ABC-2 type transporter GO:0008559,GO:0016020,GO:0016887,GO:0017111
20300241	2.45295	0.00949337	Solyc04g012100.1.1 // --- // Receptor like kinase, RLK GO:0005515,GO:0006468,GO:0019199 // --- // --- /// XM_004237093.1 // LOC101263015 // PREDICTED: Solanum lycopersicum probable LRR receptor-like serine/threonine-protein kinase At3g47570-like (LOC101263015), mRNA. // --- // ---	main	ITAG_eugene	Receptor like kinase, RLK GO:0005515,GO:0006468,GO:0019199
20306059	2.43597	0.00667708	Solyc04g079350.1.1 // --- // Pheromone receptor-like protein (Fragment) (AHRD V1 *--- Q7XHJ1_QUERO); contains Interpro domain(s) IPR012442 Protein of unknown function DUF1645 // --- // --- /// XM_004238135.1 // LOC101262614 // PREDICTED: Solanum lycopersicum uncharacterized LOC101262614 (LOC101262614), mRNA. // --- // ---	main	ITAG_eugene	Pheromone receptor-like protein (Fragment) (AHRD V1 * Q7XHJ1_QUERO); contains Interpro domain(s) IPR012442 Protein of unknown function DUF1645
20298713	2.43072	0.0160957	Solyc04g005050.1.1 // --- // Matrix metalloproteinase (AHRD V1 **-- B7TVN4_PINTA); contains Interpro domain(s) IPR001818 Peptidase M10A and M12B, matrixin and adamalysin GO:0004222,GO:0006508,GO:0008152,GO:0031012 // --- // --- /// XM_004237033.1 // SlMMP1 // PREDICTED: Solanum lycopersicum matrix metalloproteinase precursor (SlMMP1), mRNA. // --- // ---	main	ITAG_eugene	Matrix metalloproteinase (AHRD V1 **-- B7TVN4_PINTA); contains Interpro domain(s) IPR001818 Peptidase M10A and M12B, matrixin and adamalysin GO:0004222,GO:0006508,GO:0008152,GO:0031012
20421850	2.40478	5.56e-05	Solyc12g011100.1.1 // --- // Unknown Protein (AHRD V1) // --- // --- /// XR_183312.1 // LOC101262994 // PREDICTED: Solanum lycopersicum uncharacterized LOC101262994 (LOC101262994), misc_RNA. // --- // ---	main	ITAG_eugene	Unknown Protein (AHRD V1)
20320323	2.40325	7.63e-07	Solyc05g050120.2.1 // --- // Malic enzyme (AHRD V1 ***- O04936_SOLLC); contains Interpro domain(s) IPR012302 Malic enzyme, NAD-binding GO:0004473,GO:0006108,GO:0008152,GO:0016616,GO:0051287,GO:0055114 // --- // --- /// NM_001247022.1 // ME2 // Solanum lycopersicum cytosolic NADP-malic enzyme (ME2), mRNA. // --- // ---	main	ITAG_eugene	Malic enzyme (AHRD V1 ***- O04936_SOLLC); contains Interpro domain(s) IPR012302 Malic enzyme, NAD-binding GO:0004473,GO:0006108,GO:0008152,GO:0016616,GO:0051287,GO:0055114
20264019	2.39398	3.75e-05	Solyc02g083460.2.1 // --- // Aspartyl protease family protein (AHRD V1 **-- D7LAA8_ARALY); contains Interpro domain(s) IPR001461 Peptidase A1 GO:0006508 // --- // --- /// XM_004232469.1 // LOC101268338 // PREDICTED: Solanum lycopersicum aspartic proteinase-like protein 1-like (LOC101268338), mRNA. // --- // ---	main	ITAG_eugene	Aspartyl protease family protein (AHRD V1 **-- D7LAA8_ARALY); contains Interpro domain(s) IPR001461 Peptidase A1 GO:0006508
20434714	2.39022	0.0181399	Solyc12g100240.1.1 // --- // Fatty acid desaturase (AHRD V1 ***- B3SP99_CAPAN) // --- // --- /// XM_004252815.1 // LOC101248657 // PREDICTED: Solanum lycopersicum omega-6 fatty acid desaturase, endoplasmic reticulum isozyme 2-like, transcript variant 2 (LOC101248657), mRNA. // --- // ---	main	ITAG_eugene	Fatty acid desaturase (AHRD V1 ***- B3SP99_CAPAN)
20250520	2.379	0.033437	Solyc01g086670.2.1 // --- // Unknown Protein (AHRD V1) // --- // ---	main	ITAG_eugene	Unknown Protein (AHRD V1)
20268834	2.35543	0.0100415	Solyc02g032950.2.1 // --- // Transcription factor WRKY (AHRD V1 ***- C7E5X8_CAPAN); contains Interpro domain(s) IPR003657 DNA-binding WRKY GO:0005515,GO:0010843,GO:0045449 // --- // --- /// XM_004231569.1 // LOC101258801 // PREDICTED: Solanum lycopersicum WRKY transcription factor 6-like (LOC101258801), mRNA. // --- // ---	main	ITAG_eugene	Transcription factor WRKY (AHRD V1 ***- C7E5X8_CAPAN); contains Interpro domain(s) IPR003657 DNA-binding WRKY GO:0005515,GO:0010843,GO:0045449
20436576	2.34856	0.0353783	XM_004249457.1 // LOC101252733 // PREDICTED: Solanum lycopersicum subtilisin-like protease-like (LOC101252733), mRNA. // --- // ---	rescue	other	PREDICTED: Solanum lycopersicum subtilisin-like protease-like (LOC101252733), mRNA.
20261806	2.33777	0.00353074	Solyc02g077050.2.1 // --- // Cathepsin B-like cysteine proteinase (AHRD V1 **-* CYSP_SCHMA); contains Interpro domain(s) IPR013128 Peptidase C1A, papain GO:0004197,GO:0006508,GO:0008234 // --- // --- /// XM_004232913.1 // LOC101249423 // PREDICTED: Solanum lycopersicum thiol protease SEN102-like (LOC101249423), mRNA. // --- // ---	main	ITAG_eugene	Cathepsin B-like cysteine proteinase (AHRD V1 **-* CYSP_SCHMA); contains Interpro domain(s) IPR013128 Peptidase C1A, papain GO:0004197,GO:0006508,GO:0008234
20419051	2.31618	3.39e-05	Solyc11g068940.1.1 // --- // U-box domain-containing protein 24 (AHRD V1 ***- D7LAS1_ARALY); contains Interpro domain(s) IPR003613 U box domain GO:0000151,GO:0005488 // --- // --- /// XM_004251049.1 // LOC101247100 // PREDICTED: Solanum lycopersicum E3 ubiquitin-protein ligase PUB24-like (LOC101247100), mRNA. // --- // ---	main	ITAG_eugene	U-box domain-containing protein 24 (AHRD V1 ***- D7LAS1_ARALY); contains Interpro domain(s) IPR003613 U box domain GO:0000151,GO:0005488
20407685	2.29648	0.0460028	Solyc11g011030.1.1 // --- // Pto-responsive gene 1 protein (AHRD V1 ***- Q9M723_SOLLC); contains Interpro domain(s) IPR010399 Tify // --- // --- /// NM_001247332.1 // Prg1 // Solanum lycopersicum Pto-responsive gene 1 protein (Prg1), mRNA. // --- // ---	main	ITAG_eugene	Pto-responsive gene 1 protein (AHRD V1 ***- Q9M723_SOLLC); contains Interpro domain(s) IPR010399 Tify
20294572	2.28856	0.00667708	Solyc03g098740.1.1 // --- // Kunitz trypsin inhibitor (AHRD V1 **** B8Y888_TOBAC); contains Interpro domain(s) IPR011065 Kunitz inhibitor ST1-like GO:0004866,GO:0004867,GO:0015066 // --- // --- /// XM_004235444.1 // LOC101244562 // PREDICTED: Solanum lycopersicum miraculin-like (LOC101244562), partial mRNA. // --- // ---	main	ITAG_eugene	Kunitz trypsin inhibitor (AHRD V1 **** B8Y888_TOBAC); contains Interpro domain(s) IPR011065 Kunitz inhibitor ST1-like GO:0004866,GO:0004867,GO:0015066
20275542	2.2802	0.023321	Solyc02g086210.2.1 // --- // Receptor-like protein kinase (AHRD V1 ***- D3G6F0_CAPAN); contains Interpro domain(s) IPR002290 Serine/threonine protein kinase GO:0006468 // --- // --- /// XM_004232293.1 // LOC101263961 // PREDICTED: Solanum lycopersicum probable receptor-like protein kinase At1g67000-like (LOC101263961), mRNA. // --- // ---	main	ITAG_eugene	Receptor-like protein kinase (AHRD V1 ***- D3G6F0_CAPAN); contains Interpro domain(s) IPR002290 Serine/threonine protein kinase GO:0006468
20429961	2.27348	0.00135754	Solyc12g017460.1.1 // --- // GDSL esterase/lipase At1g28590 (AHRD V1 ***- GDL8_ARATH); contains Interpro domain(s) IPR001087 Lipase, GDSL GO:0006629 // --- // --- /// XM_004251917.1 // LOC101257443 // PREDICTED: Solanum lycopersicum GDSL esterase/lipase At1g28590-like (LOC101257443), mRNA. // --- // ---	main	ITAG_eugene	GDSL esterase/lipase At1g28590 (AHRD V1 ***- GDL8_ARATH); contains Interpro domain(s) IPR001087 Lipase, GDSL GO:0006629
20260273	2.25738	0.038288	Solyc02g067600.1.1 // --- // Unknown Protein (AHRD V1) // --- // ---	main	ITAG_eugene	Unknown Protein (AHRD V1)
20304279	2.22014	0.00193521	Solyc04g071890.2.1 // --- // Peroxidase 4 (AHRD V1 **** B7UCP4_LITCN); contains Interpro domain(s) IPR002016 Haem peroxidase, plant/fungal/bacterial GO:0004601,GO:0055114 // --- // --- /// XM_004237777.1 // LOC101253377 // PREDICTED: Solanum lycopersicum peroxidase 12-like (LOC101253377), mRNA. // --- // ---	main	ITAG_eugene	Peroxidase 4 (AHRD V1 **** B7UCP4_LITCN); contains Interpro domain(s) IPR002016 Haem peroxidase, plant/fungal/bacterial GO:0004601,GO:0055114
20386710	2.21546	0.0178636	Solyc09g011870.1.1 // --- // Prephenate dehydrogenase family protein (AHRD V1 ***- D7KDI5_ARALY); contains Interpro domain(s) IPR016040 NAD(P)-binding domain GO:0006571,GO:0008152 // --- // --- /// XM_004246312.1 // LOC101259361 // PREDICTED: Solanum lycopersicum arogenate dehydrogenase 2, chloroplastic-like (LOC101259361), mRNA. // --- // ---	main	ITAG_eugene	Prephenate dehydrogenase family protein (AHRD V1 ***- D7KDI5_ARALY); contains Interpro domain(s) IPR016040 NAD(P)-binding domain GO:0006571,GO:0008152
20249948	2.19231	0.0136374	Solyc01g079930.1.1 // --- // Xylanase inhibitor (Fragment) (AHRD V1 **-- Q53IQ4_WHEAT); contains Interpro domain(s) IPR001461 Peptidase A1 GO:0006508 // --- // --- /// XM_004229381.1 // LOC101253527 // PREDICTED: Solanum lycopersicum basic 7S globulin-like (LOC101253527), mRNA. // --- // ---	main	ITAG_eugene	Xylanase inhibitor (Fragment) (AHRD V1 **-- Q53IQ4_WHEAT); contains Interpro domain(s) IPR001461 Peptidase A1 GO:0006508
20276128	2.19147	0.028006	Solyc02g088130.1.1 // --- // Unknown Protein (AHRD V1) // --- // ---	main	ITAG_eugene	Unknown Protein (AHRD V1)
20229221	2.1899	0.0181399	Solyc00g170200.1.1 // --- // Hydrolase alpha/beta fold family protein (AHRD V1 ***- D7L528_ARALY) // --- // --- /// XM_004253433.1 // LOC101258450 // PREDICTED: Solanum lycopersicum uncharacterized LOC101258450 (LOC101258450), mRNA. // --- // ---	main	ITAG_eugene	Hydrolase alpha/beta fold family protein (AHRD V1 ***- D7L528_ARALY)
20282720	2.18982	0.00949337	Solyc03g083460.2.1 // --- // RING finger protein (AHRD V1 *-*- C6EUD3_SOYBN); contains Interpro domain(s) IPR018957 Zinc finger, C3HC4 RING-type GO:0008270 // --- // --- /// XM_004234902.1 // LOC101253066 // PREDICTED: Solanum lycopersicum RING-H2 finger protein ATL22-like (LOC101253066), mRNA. // --- // ---	main	ITAG_eugene	RING finger protein (AHRD V1 *-*- C6EUD3_SOYBN); contains Interpro domain(s) IPR018957 Zinc finger, C3HC4 RING-type GO:0008270
20318792	2.18932	0.0295836	Solyc05g018230.2.1 // --- // High-affinity glucose transporter (AHRD V1 *-** HGT1_KLULA); contains Interpro domain(s) IPR003663 Sugar/inositol transporter GO:0005358,GO:0016020,GO:0016021 // --- // --- /// XM_004239223.1 // LOC101266821 // PREDICTED: Solanum lycopersicum sugar transport protein 14-like (LOC101266821), mRNA. // --- // ---	main	ITAG_eugene	High-affinity glucose transporter (AHRD V1 *-** HGT1_KLULA); contains Interpro domain(s) IPR003663 Sugar/inositol transporter GO:0005358,GO:0016020,GO:0016021
20331140	2.1843	0.0100415	XR_182835.1 // LOC101255203 // PREDICTED: Solanum lycopersicum uncharacterized LOC101255203 (LOC101255203), misc_RNA. // --- // ---	main	blat	PREDICTED: Solanum lycopersicum uncharacterized LOC101255203 (LOC101255203), misc_RNA.
20395447	2.18296	0.00269246	Solyc10g052880.1.1 // --- // LRR receptor-like serine/threonine-protein kinase, RLP GO:0004675,GO:0005515 // --- // --- /// XM_004248655.1 // LOC101262461 // PREDICTED: Solanum lycopersicum probably inactive leucine-rich repeat receptor-like protein kinase At2g25790-like (LOC101262461), mRNA. // --- // ---	main	ITAG_eugene	LRR receptor-like serine/threonine-protein kinase, RLP GO:0004675,GO:0005515
20297468	2.18293	0.00076	Solyc03g119660.1.1 // --- // Cell number regulator 1 (AHRD V1 *--- B6TZ45_MAIZE); contains Interpro domain(s) IPR006461 Protein of unknown function Cys-rich // --- // --- /// XM_004236369.1 // LOC101265423 // PREDICTED: Solanum lycopersicum uncharacterized LOC101265423 (LOC101265423), mRNA. // --- // ---	main	ITAG_eugene	Cell number regulator 1 (AHRD V1 * B6TZ45_MAIZE); contains Interpro domain(s) IPR006461 Protein of unknown function Cys-rich
20431977	2.15807	0.0123914	Solyc12g049030.1.1 // --- // Fatty acid desaturase (AHRD V1 ***- B3SP99_CAPAN); contains Interpro domain(s) IPR005804 Fatty acid desaturase, type 1 GO:0055114 // --- // --- /// XM_004252336.1 // LOC101255474 // PREDICTED: Solanum lycopersicum omega-6 fatty acid desaturase, endoplasmic reticulum isozyme 2-like (LOC101255474), mRNA. // --- // ---	main	ITAG_eugene	Fatty acid desaturase (AHRD V1 ***- B3SP99_CAPAN); contains Interpro domain(s) IPR005804 Fatty acid desaturase, type 1 GO:0055114
20424746	2.13725	0.00757321	Solyc12g044940.1.1 // --- // Short-chain dehydrogenase/reductase SDR (AHRD V1 ***- B8I6V4_CLOCE); contains Interpro domain(s) IPR002347 Glucose/ribitol dehydrogenase GO:0008152,GO:0055114 // --- // --- /// XM_004252331.1 // LOC101254066 // PREDICTED: Solanum lycopersicum oxidoreductase UcpA-like (LOC101254066), mRNA. // --- // ---	main	ITAG_eugene	Short-chain dehydrogenase/reductase SDR (AHRD V1 ***- B8I6V4_CLOCE); contains Interpro domain(s) IPR002347 Glucose/ribitol dehydrogenase GO:0008152,GO:0055114
20360114	2.12825	0.000211	Solyc07g055710.2.1 // --- // Heat stress transcription factor A3 (AHRD V1 *-*- D1M7W9_SOLLC); contains Interpro domain(s) IPR000232 Heat shock factor (HSF)-type, DNA-binding GO:0003677,GO:0005634 // --- // --- /// XM_004243197.1 // LOC101259859 // PREDICTED: Solanum lycopersicum heat stress transcription factor A-4b-like (LOC101259859), mRNA. // --- // ---	main	ITAG_eugene	Heat stress transcription factor A3 (AHRD V1 *-*- D1M7W9_SOLLC); contains Interpro domain(s) IPR000232 Heat shock factor (HSF)-type, DNA-binding GO:0003677,GO:0005634
20381043	2.0731	0.000875	Solyc09g059430.2.1 // --- // RPM1 interacting protein 4 transcript 2 (AHRD V1 ***- D2J0X9_9ASTR); contains Interpro domain(s) IPR008700 Defence response, Rin4 GO:0005515 // --- // --- /// XM_004247016.1 // LOC101248708 // PREDICTED: Solanum lycopersicum RPM1-interacting protein 4-like (LOC101248708), mRNA. // --- // ---	main	ITAG_eugene	RPM1 interacting protein 4 transcript 2 (AHRD V1 ***- D2J0X9_9ASTR); contains Interpro domain(s) IPR008700 Defence response, Rin4 GO:0005515
20304638	2.07109	0.0319292	Solyc04g074050.2.1 // --- // Receptor like kinase, RLK GO:0005515,GO:0006468 // --- // --- /// XM_004238477.1 // LOC101266718 // PREDICTED: Solanum lycopersicum probable LRR receptor-like serine/threonine-protein kinase At4g08850-like (LOC101266718), mRNA. // --- // ---	main	ITAG_eugene	Receptor like kinase, RLK GO:0005515,GO:0006468
20377226	2.06498	0.0193833	Solyc09g005000.1.1 // --- // Receptor like protein kinase (AHRD V1 **** Q39139_ARATH); contains Interpro domain(s) IPR001220 Legume lectin, beta chain GO:0005488,GO:0006468,GO:0016301 // --- // --- /// XM_004246735.1 // LOC101258589 // PREDICTED: Solanum lycopersicum lectin-domain containing receptor kinase VI.3-like (LOC101258589), mRNA. // --- // ---	main	ITAG_eugene	Receptor like protein kinase (AHRD V1 **** Q39139_ARATH); contains Interpro domain(s) IPR001220 Legume lectin, beta chain GO:0005488,GO:0006468,GO:0016301
20309827	2.04691	0.027275	Solyc04g025530.2.1 // --- // Glutamate decarboxylase (AHRD V1 **** Q1I1D8_CITSI); contains Interpro domain(s) IPR010107 Glutamate decarboxylase GO:0004351,GO:0005516,GO:0006536,GO:0019752,GO:0030170 // --- // --- /// XM_004237202.1 // LOC101259235 // PREDICTED: Solanum lycopersicum glutamate decarboxylase 4-like (LOC101259235), mRNA. // --- // ---	main	ITAG_eugene	Glutamate decarboxylase (AHRD V1 **** Q1I1D8_CITSI); contains Interpro domain(s) IPR010107 Glutamate decarboxylase GO:0004351,GO:0005516,GO:0006536,GO:0019752,GO:0030170
20412300	2.04392	0.0085888	Solyc11g069220.1.1 // --- // MLO-like protein 3 (AHRD V1 ***- C6EWE6_VITVI); contains Interpro domain(s) IPR004326 Mlo-related protein GO:0016021 // --- // --- /// XR_183283.1 // LOC101253157 // PREDICTED: Solanum lycopersicum MLO-like protein 6-like (LOC101253157), misc_RNA. // --- // ---	main	ITAG_eugene	MLO-like protein 3 (AHRD V1 ***- C6EWE6_VITVI); contains Interpro domain(s) IPR004326 Mlo-related protein GO:0016021
20253152	2.03433	6.61e-05	Solyc01g097240.2.1 // --- // Pathogenesis-related protein 4B (Fragment) (AHRD V1 **-- Q6LBM4_TOBAC); contains Interpro domain(s) IPR018226 Barwin, conserved site IPR001153 Barwin GO:0016998,GO:0050832 // --- // --- /// NM_001247154.1 // PR-P2 // Solanum lycopersicum pathogenesis-related protein P2 (PR-P2), mRNA. // --- // ---	main	ITAG_eugene	Pathogenesis-related protein 4B (Fragment) (AHRD V1 **-- Q6LBM4_TOBAC); contains Interpro domain(s) IPR018226 Barwin, conserved site IPR001153 Barwin GO:0016998,GO:0050832
20232720	2.03	0.0388937	Solyc01g010180.2.1 // --- // Unknown Protein (AHRD V1) // --- // --- /// XM_004228371.1 // LOC101260464 // PREDICTED: Solanum lycopersicum uncharacterized LOC101260464, transcript variant 1 (LOC101260464), mRNA. // --- // --- /// XM_004228372.1 // LOC101260464 // PREDICTED: Solanum lycopersicum uncharacterized LOC101260464, transcript variant 2 (LOC101260464), mRNA. // --- // ---	main	ITAG_eugene	Unknown Protein (AHRD V1)
20391301	2.02365	0.0163139	Solyc09g090970.2.1 // --- // Major allergen Mal d 1 (AHRD V1 ***- Q84LA7_MALDO); contains Interpro domain(s) IPR000916 Bet v I allergen GO:0009607 // --- // --- /// NM_001247193.1 // LOC778321 // Solanum lycopersicum Pathogenesis-related protein STH-2-like (LOC778321), mRNA. // --- // ---	main	ITAG_eugene	Major allergen Mal d 1 (AHRD V1 ***- Q84LA7_MALDO); contains Interpro domain(s) IPR000916 Bet v I allergen GO:0009607
20383158	2.01873	0.000346	Solyc09g083200.2.1 // --- // Nod factor receptor protein (Fragment) (AHRD V1 ***- B6ZN07_GLYSO); contains Interpro domain(s) IPR002482 Peptidoglycan-binding Lysin subgroup GO:0016998 // --- // --- /// XM_004247587.1 // LOC101266975 // PREDICTED: Solanum lycopersicum lysM domain receptor-like kinase 4-like (LOC101266975), mRNA. // --- // ---	main	ITAG_eugene	Nod factor receptor protein (Fragment) (AHRD V1 ***- B6ZN07_GLYSO); contains Interpro domain(s) IPR002482 Peptidoglycan-binding Lysin subgroup GO:0016998
20398237	2.01786	0.00133924	Solyc10g085420.1.1 // --- // Os03g0816700 protein (Fragment) (AHRD V1 ***- Q0DMC9_ORYSJ); contains Interpro domain(s) IPR007612 Protein of unknown function DUF567 // --- // --- /// XM_004249631.1 // LOC101253243 // PREDICTED: Solanum lycopersicum protein LURP-one-related 15-like (LOC101253243), mRNA. // --- // --- /// Solyc10g085430.1.1 // --- // Saposin (Fragment) (AHRD V1 *--- B8RJD6_CULTA); co…	main	ITAG_eugene	Os03g0816700 protein (Fragment) (AHRD V1 ***- Q0DMC9_ORYSJ); contains Interpro domain(s) IPR007612 Protein of unknown function DUF567
20395159	2.00475	0.0474313	Solyc10g050260.1.1 // --- // Retrotransposon gag protein (AHRD V1 *--- Q0KIS1_SOLDE); contains Interpro domain(s) IPR005162 Retrotransposon gag protein GO:0006508,GO:0008270 // --- // ---	main	ITAG_eugene	Retrotransposon gag protein (AHRD V1 * Q0KIS1_SOLDE); contains Interpro domain(s) IPR005162 Retrotransposon gag protein GO:0006508,GO:0008270
20319917	0.498112	0.0460028	Solyc05g043330.2.1 // --- // GDSL esterase/lipase At2g04570 (AHRD V1 ***- GDL34_ARATH); contains Interpro domain(s) IPR001087 Lipase, GDSL GO:0004091,GO:0006629 // --- // --- /// XM_004240107.1 // LOC101250696 // PREDICTED: Solanum lycopersicum GDSL esterase/lipase At2g04570-like (LOC101250696), mRNA. // --- // ---	main	ITAG_eugene	GDSL esterase/lipase At2g04570 (AHRD V1 ***- GDL34_ARATH); contains Interpro domain(s) IPR001087 Lipase, GDSL GO:0004091,GO:0006629
20250822	0.498019	0.0151485	Solyc01g087430.2.1 // --- // PHD zinc finger-containing protein (AHRD V1 *--- D3BN85_POLPA); contains Interpro domain(s) IPR011011 Zinc finger, FYVE/PHD-type GO:0008270 // --- // --- /// XM_004229591.1 // LOC101249401 // PREDICTED: Solanum lycopersicum uncharacterized LOC101249401 (LOC101249401), mRNA. // --- // ---	main	ITAG_eugene	PHD zinc finger-containing protein (AHRD V1 * D3BN85_POLPA); contains Interpro domain(s) IPR011011 Zinc finger, FYVE/PHD-type GO:0008270
20272892	0.496924	0.00141491	Solyc02g078480.2.1 // --- // CBS domain containing protein (AHRD V1 ***- B6SWR6_MAIZE); contains Interpro domain(s) IPR000644 Cystathionine beta-synthase, core // --- // --- /// XM_004232805.1 // LOC101268829 // PREDICTED: Solanum lycopersicum CBS domain-containing protein CBSX5-like (LOC101268829), mRNA. // --- // ---	main	ITAG_eugene	CBS domain containing protein (AHRD V1 ***- B6SWR6_MAIZE); contains Interpro domain(s) IPR000644 Cystathionine beta-synthase, core
20428719	0.495703	0.00899089	Solyc12g009230.1.1 // --- // Polyadenylate-binding protein (AHRD V1 **** A8N215_COPC7); contains Interpro domain(s) IPR003954 RNA recognition, region 1 GO:0000166,GO:0003676,GO:0005515 // --- // --- /// XM_004251652.1 // LOC101252661 // PREDICTED: Solanum lycopersicum nucleolysin TIAR-like (LOC101252661), mRNA. // --- // ---	main	ITAG_eugene	Polyadenylate-binding protein (AHRD V1 **** A8N215_COPC7); contains Interpro domain(s) IPR003954 RNA recognition, region 1 GO:0000166,GO:0003676,GO:0005515
20276670	0.494263	0.0190283	Solyc02g089990.1.1 // --- // TMV response-related protein (AHRD V1 *--- B6UG28_MAIZE) GO:0005515 // --- // --- /// XM_004232035.1 // LOC101260191 // PREDICTED: Solanum lycopersicum uncharacterized LOC101260191 (LOC101260191), mRNA. // --- // ---	main	ITAG_eugene	TMV response-related protein (AHRD V1 * B6UG28_MAIZE) GO:0005515
20260141	0.494156	0.0297282	Solyc02g067050.2.1 // --- // Uncharacterized ACR COG1678 family protein (AHRD V1 **-- B6SSQ6_MAIZE); contains Interpro domain(s) IPR003774 Protein of unknown function DUF179 // --- // --- /// XM_004233331.1 // LOC101247689 // PREDICTED: Solanum lycopersicum UPF0301 protein CHU_1773-like (LOC101247689), mRNA. // --- // ---	main	ITAG_eugene	Uncharacterized ACR COG1678 family protein (AHRD V1 **-- B6SSQ6_MAIZE); contains Interpro domain(s) IPR003774 Protein of unknown function DUF179
20345502	0.493538	0.0376056	Solyc06g074800.1.1 // --- // Cys2/His2 zinc-finger transcription factor (AHRD V1 **** Q4U318_SILLA); contains Interpro domain(s) IPR007087 Zinc finger, C2H2-type GO:0003700,GO:0005622 // --- // ---	main	ITAG_eugene	Cys2/His2 zinc-finger transcription factor (AHRD V1 **** Q4U318_SILLA); contains Interpro domain(s) IPR007087 Zinc finger, C2H2-type GO:0003700,GO:0005622
20329167	0.487729	0.00311956	Solyc05g055680.2.1 // --- // TO23-3 (Fragment) (AHRD V1 ***- Q3LVQ6_TAROF) // --- // --- /// XR_182764.1 // LOC101262312 // PREDICTED: Solanum lycopersicum uncharacterized LOC101262312 (LOC101262312), misc_RNA. // --- // ---	main	ITAG_eugene	TO23-3 (Fragment) (AHRD V1 ***- Q3LVQ6_TAROF)
20295061	0.484174	0.0492533	Solyc03g112130.1.1 // --- // AT5G28150-like protein (Fragment) (AHRD V1 *-*- D6PS16_9BRAS); contains Interpro domain(s) IPR008586 Protein of unknown function DUF868, plant // --- // --- /// XM_004236224.1 // LOC101245536 // PREDICTED: Solanum lycopersicum uncharacterized LOC101245536 (LOC101245536), mRNA. // --- // ---	main	ITAG_eugene	AT5G28150-like protein (Fragment) (AHRD V1 *-*- D6PS16_9BRAS); contains Interpro domain(s) IPR008586 Protein of unknown function DUF868, plant
20315532	0.482541	0.0379651	Solyc04g082840.2.1 // --- // Cell division protein kinase 2 (AHRD V1 **** D0P087_PHYIN); contains Interpro domain(s) IPR002290 Serine/threonine protein kinase GO:0004693,GO:0006468 // --- // --- /// NM_001246976.1 // cdkB2 // Solanum lycopersicum B2-type cyclin dependent kinase (cdkB2), mRNA. // --- // ---	main	ITAG_eugene	Cell division protein kinase 2 (AHRD V1 **** D0P087_PHYIN); contains Interpro domain(s) IPR002290 Serine/threonine protein kinase GO:0004693,GO:0006468
20434218	0.482485	0.0194909	Solyc12g098630.1.1 // --- // Kinesin-like protein (AHRD V1 ***- Q9LUG0_ARATH); contains Interpro domain(s) IPR010544 Kinesin-related GO:0007018 // --- // --- /// XM_004253115.1 // LOC101262096 // PREDICTED: Solanum lycopersicum kinesin-like protein KIN12B-like (LOC101262096), mRNA. // --- // ---	main	ITAG_eugene	Kinesin-like protein (AHRD V1 ***- Q9LUG0_ARATH); contains Interpro domain(s) IPR010544 Kinesin-related GO:0007018
20429540	0.479529	0.0126167	Solyc12g014270.1.1 // --- // Peptide-N4-(N-acetyl-beta-glucosaminyl)asparagine amidase A (AHRD V1 ***- B2W0X1_PYRTR) // --- // --- /// XM_004251846.1 // LOC101260612 // PREDICTED: Solanum lycopersicum peptide-N4-(N-acetyl-beta-glucosaminyl)asparagine amidase A-like (LOC101260612), mRNA. // --- // ---	main	ITAG_eugene	Peptide-N4-(N-acetyl-beta-glucosaminyl)asparagine amidase A (AHRD V1 ***- B2W0X1_PYRTR)
20228338	0.478951	0.017682	Solyc00g014820.2.1 // --- // Unknown Protein (AHRD V1) // --- // ---	main	ITAG_eugene	Unknown Protein (AHRD V1)
20390792	0.477891	0.000644	Solyc09g083080.2.1 // --- // Nucleolar protein 5 (AHRD V1 ***- Q6P364_XENTR); contains Interpro domain(s) IPR002687 Pre-mRNA processing ribonucleoprotein, binding region GO:0051082 // --- // --- /// XM_004247579.1 // LOC101263757 // PREDICTED: Solanum lycopersicum probable nucleolar protein 5-2-like (LOC101263757), mRNA. // --- // ---	main	ITAG_eugene	Nucleolar protein 5 (AHRD V1 ***- Q6P364_XENTR); contains Interpro domain(s) IPR002687 Pre-mRNA processing ribonucleoprotein, binding region GO:0051082
20373816	0.477073	0.023321	Solyc08g067280.1.1 // --- // Unknown Protein (AHRD V1) // --- // ---	main	ITAG_eugene	Unknown Protein (AHRD V1)
20258048	0.471158	0.0458474	XM_004231444.1 // LOC101262759 // PREDICTED: Solanum lycopersicum uncharacterized LOC101262759 (LOC101262759), mRNA. // --- // ---	main	blat	PREDICTED: Solanum lycopersicum uncharacterized LOC101262759 (LOC101262759), mRNA.
20260750	0.468574	0.0173175	Solyc02g069680.2.1 // --- // Charged multivesicular body protein 2a (AHRD V1 ***- B6TQT7_MAIZE); contains Interpro domain(s) IPR005024 Snf7 GO:0015031 // --- // --- /// XM_004233840.1 // LOC101265799 // PREDICTED: Solanum lycopersicum uncharacterized LOC101265799 (LOC101265799), mRNA. // --- // ---	main	ITAG_eugene	Charged multivesicular body protein 2a (AHRD V1 ***- B6TQT7_MAIZE); contains Interpro domain(s) IPR005024 Snf7 GO:0015031
20236473	0.46237	0.0261578	Solyc01g080600.2.1 // --- // Histone H3 (AHRD V1 ***- D8L9K7_WHEAT); contains Interpro domain(s) IPR000164 Histone H3 GO:0000786,GO:0003677,GO:0042802 // --- // --- /// XM_004229440.1 // LOC101245793 // PREDICTED: Solanum lycopersicum histone H3.2-like (LOC101245793), mRNA. // --- // ---	main	ITAG_eugene	Histone H3 (AHRD V1 ***- D8L9K7_WHEAT); contains Interpro domain(s) IPR000164 Histone H3 GO:0000786,GO:0003677,GO:0042802
20307953	0.462062	0.00260747	Solyc04g008230.2.1 // --- // Polygalacturonase (AHRD V1 ***- B6TYD6_MAIZE); contains Interpro domain(s) IPR012334 Pectin lyase fold GO:0005975 // --- // --- /// XM_004236870.1 // LOC101261316 // PREDICTED: Solanum lycopersicum polygalacturonase At1g48100-like (LOC101261316), mRNA. // --- // ---	main	ITAG_eugene	Polygalacturonase (AHRD V1 ***- B6TYD6_MAIZE); contains Interpro domain(s) IPR012334 Pectin lyase fold GO:0005975
20285225	0.454318	0.0296448	Solyc03g114090.1.1 // --- // RING finger protein (AHRD V1 ***- C6EUD3_SOYBN); contains Interpro domain(s) IPR018957 Zinc finger, C3HC4 RING-type GO:0008270 // --- // --- /// XM_004236077.1 // LOC101251870 // PREDICTED: Solanum lycopersicum RING-H2 finger protein ATL46-like (LOC101251870), mRNA. // --- // ---	main	ITAG_eugene	RING finger protein (AHRD V1 ***- C6EUD3_SOYBN); contains Interpro domain(s) IPR018957 Zinc finger, C3HC4 RING-type GO:0008270
20260017	0.440724	0.0197554	Solyc02g065510.1.1 // --- // Pentatricopeptide repeat-containing protein (AHRD V1 *-*- D7KH82_ARALY); contains Interpro domain(s) IPR002885 Pentatricopeptide repeat // --- // --- /// XM_004233887.1 // LOC101257632 // PREDICTED: Solanum lycopersicum pentatricopeptide repeat-containing protein At5g66631-like (LOC101257632), mRNA. // --- // ---	main	ITAG_eugene	Pentatricopeptide repeat-containing protein (AHRD V1 *-*- D7KH82_ARALY); contains Interpro domain(s) IPR002885 Pentatricopeptide repeat
20375358	0.434864	0.0152461	Solyc08g077000.1.1 // --- // Ramosa1 C2H2 zinc-finger transcription factor (AHRD V1 *-*- D0UTY6_ZEAMM); contains Interpro domain(s) IPR007087 Zinc finger, C2H2-type GO:0005622 // --- // --- /// XM_004246133.1 // LOC101259870 // PREDICTED: Solanum lycopersicum uncharacterized LOC101259870 (LOC101259870), mRNA. // --- // ---	main	ITAG_eugene	Ramosa1 C2H2 zinc-finger transcription factor (AHRD V1 *-*- D0UTY6_ZEAMM); contains Interpro domain(s) IPR007087 Zinc finger, C2H2-type GO:0005622
20347961	0.432834	0.00388212	Solyc07g008200.2.1 // --- // Equilibrative nucleoside transporter (AHRD V1 **** B9HAJ2_POPTR); contains Interpro domain(s) IPR002259 Delayed-early response protein/equilibrative nucleoside transporter GO:0010174,GO:0016020 // --- // --- /// XM_004242983.1 // LOC101260656 // PREDICTED: Solanum lycopersicum equilibrative nucleotide transporter 8-like (LOC101260656), mRNA. // --- // ---	main	ITAG_eugene	Equilibrative nucleoside transporter (AHRD V1 **** B9HAJ2_POPTR); contains Interpro domain(s) IPR002259 Delayed-early response protein/equilibrative nucleoside transporter GO:0010174,GO:0016020
20369519	0.425346	0.0232267	Solyc08g083220.1.1 // --- // Unknown Protein (AHRD V1) // --- // --- /// XM_004245404.1 // LOC101262444 // PREDICTED: Solanum lycopersicum uncharacterized LOC101262444 (LOC101262444), mRNA. // --- // ---	main	ITAG_eugene	Unknown Protein (AHRD V1)
20320798	0.418658	0.0384807	Solyc05g051580.2.1 // --- // Phototropic-responsive NPH3 family protein (AHRD V1 **-- D7KEU3_ARALY); contains Interpro domain(s) IPR004249 NPH3 GO:0005515,GO:0009416 // --- // --- /// XM_004239968.1 // LOC101255100 // PREDICTED: Solanum lycopersicum putative BTB/POZ domain-containing protein DOT3-like (LOC101255100), mRNA. // --- // ---	main	ITAG_eugene	Phototropic-responsive NPH3 family protein (AHRD V1 **-- D7KEU3_ARALY); contains Interpro domain(s) IPR004249 NPH3 GO:0005515,GO:0009416
20313968	0.400218	0.0206927	Solyc04g078470.2.1 // --- // Cyclin D3-1 (AHRD V1 ***- Q2ABE7_CAMSI); contains Interpro domain(s) IPR015451 Cyclin D GO:0004723,GO:0005634 // --- // --- /// NM_001247829.1 // CycD3;3 // Solanum lycopersicum CycD3;3 protein (CycD3;3), mRNA. // --- // ---	main	ITAG_eugene	Cyclin D3-1 (AHRD V1 ***- Q2ABE7_CAMSI); contains Interpro domain(s) IPR015451 Cyclin D GO:0004723,GO:0005634
20283659	0.377715	0.0114244	Solyc03g097170.2.1 // --- // Cinnamoyl-CoA reductase-like protein (AHRD V1 ***- Q9M0B3_ARATH); contains Interpro domain(s) IPR016040 NAD(P)-binding domain GO:0004022,GO:0006364,GO:0008152 // --- // --- /// XM_004235283.1 // LOC101262601 // PREDICTED: Solanum lycopersicum tetraketide alpha-pyrone reductase 1-like (LOC101262601), mRNA. // --- // ---	main	ITAG_eugene	Cinnamoyl-CoA reductase-like protein (AHRD V1 ***- Q9M0B3_ARATH); contains Interpro domain(s) IPR016040 NAD(P)-binding domain GO:0004022,GO:0006364,GO:0008152
20255906	0.323039	0.00430965	Solyc01g106690.2.1 // --- // Unknown Protein (AHRD V1); contains Interpro domain(s) IPR010410 Protein of unknown function DUF1005 // --- // --- /// XM_004230625.1 // LOC101258701 // PREDICTED: Solanum lycopersicum uncharacterized LOC101258701 (LOC101258701), mRNA. // --- // ---	main	ITAG_eugene	Unknown Protein (AHRD V1); contains Interpro domain(s) IPR010410 Protein of unknown function DUF1005
20387330	0.307588	0.000256	Solyc09g018610.1.1 // --- // Unknown Protein (AHRD V1) // --- // ---	main	ITAG_eugene	Unknown Protein (AHRD V1)
20420990	0.291179	0.0336034	Solyc12g008600.1.1 // --- // Unknown Protein (AHRD V1); contains Interpro domain(s) IPR010410 Protein of unknown function DUF1005 // --- // --- /// XM_004251598.1 // LOC101262285 // PREDICTED: Solanum lycopersicum uncharacterized LOC101262285 (LOC101262285), mRNA. // --- // ---	main	ITAG_eugene	Unknown Protein (AHRD V1); contains Interpro domain(s) IPR010410 Protein of unknown function DUF1005
20428107	0.259234	2.63e-05	Solyc12g006380.1.1 // --- // 1-aminocyclopropane-1-carboxylate oxidase-like protein (AHRD V1 **-* Q9LTH7_ARATH); contains Interpro domain(s) IPR005123 Oxoglutarate and iron-dependent oxygenase GO:0009815,GO:0016491 // --- // --- /// NM_001247695.2 // ODD // Solanum lycopersicum 2-oxoglutarate-dependent dioxygenase (ODD), mRNA. // --- // ---	main	ITAG_eugene	1-aminocyclopropane-1-carboxylate oxidase-like protein (AHRD V1 **-* Q9LTH7_ARATH); contains Interpro domain(s) IPR005123 Oxoglutarate and iron-dependent oxygenase GO:0009815,GO:0016491

## Sheet: SA
Probe Set ID	SA vs C1	FDR últim	gene_assignment	category		Description
20407807	401.605	2.64e-17	Solyc11g011330.1.1 // --- // Cinnamyl alcohol dehydrogenase (AHRD V1 **** D1FWZ8_SOYBN); contains Interpro domain(s) IPR002085 Alcohol dehydrogenase superfamily, zinc-containing GO:0008152,GO:0016491,GO:0045551,GO:0055114 // --- // --- /// XM_004250143.1 // LOC101259903 // PREDICTED: Solanum lycopersicum probable mannitol dehydrogenase-like (LOC101259903), mRNA. // --- // ---	main	ITAG_eugene	Cinnamyl alcohol dehydrogenase (AHRD V1 **** D1FWZ8_SOYBN); contains Interpro domain(s) IPR002085 Alcohol dehydrogenase superfamily, zinc-containing GO:0008152,GO:0016491,GO:0045551,GO:0055114
20351137	268.957	8.56e-14	Solyc07g048070.2.1 // --- // Membrane protein (AHRD V1 **-- B6U5U8_MAIZE); contains Interpro domain(s) IPR017214 Uncharacterised conserved protein UCP037471 // --- // --- /// XM_004243490.1 // LOC101249743 // PREDICTED: Solanum lycopersicum uncharacterized LOC101249743 (LOC101249743), mRNA. // --- // ---	main	ITAG_eugene	Membrane protein (AHRD V1 **-- B6U5U8_MAIZE); contains Interpro domain(s) IPR017214 Uncharacterised conserved protein UCP037471
20414204	210.772	1.28e-12	Solyc11g007500.1.1 // --- // UDP-glucosyltransferase (AHRD V1 ***- Q8LKG3_STERE); contains Interpro domain(s) IPR002213 UDP-glucuronosyl/UDP-glucosyltransferase GO:0008152 // --- // --- /// XM_004249948.1 // LOC101251640 // PREDICTED: Solanum lycopersicum cyanidin-3-O-glucoside 2-O-glucuronosyltransferase-like (LOC101251640), mRNA. // --- // ---	main	ITAG_eugene	UDP-glucosyltransferase (AHRD V1 ***- Q8LKG3_STERE); contains Interpro domain(s) IPR002213 UDP-glucuronosyl/UDP-glucosyltransferase GO:0008152
20422168	206.887	4.72e-16	Solyc12g014010.1.1 // --- // Glucosyltransferase (AHRD V1 ***- Q8RU72_TOBAC); contains Interpro domain(s) IPR002213 UDP-glucuronosyl/UDP-glucosyltransferase GO:0008152 // --- // --- /// XM_004251823.1 // LOC101253864 // PREDICTED: Solanum lycopersicum UDP-glucose flavonoid 3-O-glucosyltransferase 6-like (LOC101253864), mRNA. // --- // ---	main	ITAG_eugene	Glucosyltransferase (AHRD V1 ***- Q8RU72_TOBAC); contains Interpro domain(s) IPR002213 UDP-glucuronosyl/UDP-glucosyltransferase GO:0008152
20330409	178.545	6.03e-18	Solyc06g009040.2.1 // --- // Glutathione S-transferase (AHRD V1 **** A5YWI9_SOLTU); contains Interpro domain(s) IPR004046 Glutathione S-transferase, C-terminal GO:0004364,GO:0043295 // --- // --- /// XM_004240489.1 // LOC101256677 // PREDICTED: Solanum lycopersicum glutathione S-transferase-like (LOC101256677), mRNA. // --- // ---	main	ITAG_eugene	Glutathione S-transferase (AHRD V1 **** A5YWI9_SOLTU); contains Interpro domain(s) IPR004046 Glutathione S-transferase, C-terminal GO:0004364,GO:0043295
20304238	150.295	1.38e-14	Solyc04g071770.2.1 // --- // Ethylene responsive transcription factor 2a (AHRD V1 *-*- C0J9I7_9ROSA); contains Interpro domain(s) IPR001471 Pathogenesis-related transcriptional factor and ERF, DNA-binding GO:0003677,GO:0006355 // --- // --- /// XM_004237769.1 // LOC101251084 // PREDICTED: Solanum lycopersicum ethylene-responsive transcription factor ABR1-like, transcript variant 1 (LOC101251084),…	main	ITAG_eugene	Ethylene responsive transcription factor 2a (AHRD V1 *-*- C0J9I7_9ROSA); contains Interpro domain(s) IPR001471 Pathogenesis-related transcriptional factor and ERF, DNA-binding GO:0003677,GO:0006355
20279439	130.999	7.94e-16	Solyc03g020010.1.1 // --- // Kunitz-type trypsin inhibitor alpha chain (AHRD V1 **** ID5A_PROJU); contains Interpro domain(s) IPR002160 Proteinase inhibitor I3, Kunitz legume GO:0004866,GO:0004867,GO:0015066 // --- // --- /// XM_004234283.1 // LOC101255468 // PREDICTED: Solanum lycopersicum miraculin-like (LOC101255468), mRNA. // --- // ---	main	ITAG_eugene	Kunitz-type trypsin inhibitor alpha chain (AHRD V1 **** ID5A_PROJU); contains Interpro domain(s) IPR002160 Proteinase inhibitor I3, Kunitz legume GO:0004866,GO:0004867,GO:0015066
20290106	125.189	2.23e-15	Solyc03g026230.1.1 // --- // Multidrug resistance protein mdtK (AHRD V1 *-*- MDTK_ENT38); contains Interpro domain(s) IPR002528 Multi antimicrobial extrusion protein MatE GO:0015559,GO:0016020 // --- // --- /// XM_004234307.1 // LOC101264595 // PREDICTED: Solanum lycopersicum multidrug and toxin extrusion protein 2-like (LOC101264595), mRNA. // --- // ---	main	ITAG_eugene	Multidrug resistance protein mdtK (AHRD V1 *-*- MDTK_ENT38); contains Interpro domain(s) IPR002528 Multi antimicrobial extrusion protein MatE GO:0015559,GO:0016020
20339450	122.217	2.84e-14	Solyc06g008620.1.1 // --- // Protein tolB (AHRD V1 *-*- D3SF14_THISK); contains Interpro domain(s) IPR011042 Six-bladed beta-propeller, TolB-like // --- // --- /// XM_004240464.1 // LOC101247825 // PREDICTED: Solanum lycopersicum uncharacterized LOC101247825 (LOC101247825), mRNA. // --- // ---	main	ITAG_eugene	Protein tolB (AHRD V1 *-*- D3SF14_THISK); contains Interpro domain(s) IPR011042 Six-bladed beta-propeller, TolB-like
20267386	119.532	2.81e-19	Solyc02g094040.2.1 // --- // Lipase (AHRD V1 **** Q1XBG1_RICCO); contains Interpro domain(s) IPR006693 AB-hydrolase associated lipase region GO:0004806,GO:0006629 // --- // --- /// XM_004233541.1 // LOC101263181 // PREDICTED: Solanum lycopersicum triacylglycerol lipase 2-like (LOC101263181), mRNA. // --- // ---	main	ITAG_eugene	Lipase (AHRD V1 **** Q1XBG1_RICCO); contains Interpro domain(s) IPR006693 AB-hydrolase associated lipase region GO:0004806,GO:0006629
20283965	116.493	4.03e-11	Solyc03g098100.2.1 // --- // Reductase 2 (AHRD V1 ***- Q6TY50_HYDMC); contains Interpro domain(s) IPR020471 Aldo/keto reductase subgroup GO:0055114 // --- // --- /// XM_004235326.1 // LOC101250974 // PREDICTED: Solanum lycopersicum non-functional NADPH-dependent codeinone reductase 2-like (LOC101250974), mRNA. // --- // ---	main	ITAG_eugene	Reductase 2 (AHRD V1 ***- Q6TY50_HYDMC); contains Interpro domain(s) IPR020471 Aldo/keto reductase subgroup GO:0055114
20366304	106.045	5.26e-15	Solyc08g068450.1.1 // --- // Unknown Protein (AHRD V1) // --- // ---	main	ITAG_eugene	Unknown Protein (AHRD V1)
20239473	103.692	1.25e-14	Solyc01g097380.1.1 // --- // Aldo/keto reductase family protein (AHRD V1 ***- D7KWQ9_ARALY); contains Interpro domain(s) IPR020471 Aldo/keto reductase subgroup GO:0006468,GO:0055114 // --- // --- /// XR_182407.1 // LOC101253034 // PREDICTED: Solanum lycopersicum perakine reductase-like (LOC101253034), misc_RNA. // --- // ---	main	ITAG_eugene	Aldo/keto reductase family protein (AHRD V1 ***- D7KWQ9_ARALY); contains Interpro domain(s) IPR020471 Aldo/keto reductase subgroup GO:0006468,GO:0055114
20335583	100.875	2.92e-14	Solyc06g071060.1.1 // --- // Short-chain dehydrogenase/reductase family protein (AHRD V1 **-- D7L204_ARALY); contains Interpro domain(s) IPR002347 Glucose/ribitol dehydrogenase GO:0008152,GO:0043621,GO:0055114 // --- // --- /// XM_004241517.1 // LOC101249464 // PREDICTED: Solanum lycopersicum short-chain type dehydrogenase/reductase-like (LOC101249464), mRNA. // --- // ---	main	ITAG_eugene	Short-chain dehydrogenase/reductase family protein (AHRD V1 **-- D7L204_ARALY); contains Interpro domain(s) IPR002347 Glucose/ribitol dehydrogenase GO:0008152,GO:0043621,GO:0055114
20365917	96.0527	3.74e-17	Solyc08g067360.2.1 // --- // WRKY transcription factor 9 (AHRD V1 **** C9DHZ8_9ROSI); contains Interpro domain(s) IPR003657 DNA-binding WRKY GO:0003700,GO:0042802,GO:0045449 // --- // --- /// XM_004245163.1 // LOC101243805 // PREDICTED: Solanum lycopersicum probable WRKY transcription factor 40-like (LOC101243805), mRNA. // --- // ---	main	ITAG_eugene	WRKY transcription factor 9 (AHRD V1 **** C9DHZ8_9ROSI); contains Interpro domain(s) IPR003657 DNA-binding WRKY GO:0003700,GO:0042802,GO:0045449
20256200	95.2608	5.29e-14	Solyc01g107780.2.1 // --- // UDP-glucosyltransferase family 1 protein (AHRD V1 **** C6KI43_CITSI); contains Interpro domain(s) IPR002213 UDP-glucuronosyl/UDP-glucosyltransferase GO:0008152,GO:0080044 // --- // --- /// XM_004230705.1 // LOC101256719 // PREDICTED: Solanum lycopersicum UDP-glucose flavonoid 3-O-glucosyltransferase 7-like (LOC101256719), mRNA. // --- // ---	main	ITAG_eugene	UDP-glucosyltransferase family 1 protein (AHRD V1 **** C6KI43_CITSI); contains Interpro domain(s) IPR002213 UDP-glucuronosyl/UDP-glucosyltransferase GO:0008152,GO:0080044
20281801	93.8002	7.32e-18	Solyc03g071850.1.1 // --- // UDP-glucuronosyltransferase 1-6 (AHRD V1 *-*- UD16_HUMAN); contains Interpro domain(s) IPR002213 UDP-glucuronosyl/UDP-glucosyltransferase GO:0008152,GO:0016757 // --- // --- /// XM_004234868.1 // LOC101263292 // PREDICTED: Solanum lycopersicum cyanidin-3-O-glucoside 2-O-glucuronosyltransferase-like (LOC101263292), mRNA. // --- // ---	main	ITAG_eugene	UDP-glucuronosyltransferase 1-6 (AHRD V1 *-*- UD16_HUMAN); contains Interpro domain(s) IPR002213 UDP-glucuronosyl/UDP-glucosyltransferase GO:0008152,GO:0016757
20305501	91.6839	2e-14	Solyc04g077580.2.1 // --- // Unknown Protein (AHRD V1); contains Interpro domain(s) IPR009438 Phytosulfokine GO:0005576 // --- // --- /// XM_004238031.1 // LOC101255491 // PREDICTED: Solanum lycopersicum phytosulfokines 3-like (LOC101255491), mRNA. // --- // ---	main	ITAG_eugene	Unknown Protein (AHRD V1); contains Interpro domain(s) IPR009438 Phytosulfokine GO:0005576
20390743	91.3102	4.83e-15	Solyc09g082890.1.1 // --- // Calcium-transporting ATPase 1 (AHRD V1 ***- Q7XBH9_CERRI); contains Interpro domain(s) IPR001757 ATPase, P-type, K/Mg/Cd/Cu/Zn/Na/Ca/Na/H-transporter GO:0005515,GO:0016020 // --- // --- /// XM_004247630.1 // LOC101255243 // PREDICTED: Solanum lycopersicum putative calcium-transporting ATPase 13, plasma membrane-type-like (LOC101255243), mRNA. // --- // ---	main	ITAG_eugene	Calcium-transporting ATPase 1 (AHRD V1 ***- Q7XBH9_CERRI); contains Interpro domain(s) IPR001757 ATPase, P-type, K/Mg/Cd/Cu/Zn/Na/Ca/Na/H-transporter GO:0005515,GO:0016020
20402863	89.7843	6.03e-18	Solyc10g055740.1.1 // --- // Lysine/histidine transporter (AHRD V1 ***- B9GQ40_POPTR); contains Interpro domain(s) IPR013057 Amino acid transporter, transmembrane // --- // --- /// XM_004248591.1 // LOC101268233 // PREDICTED: Solanum lycopersicum lysine histidine transporter-like 8-like (LOC101268233), mRNA. // --- // ---	main	ITAG_eugene	Lysine/histidine transporter (AHRD V1 ***- B9GQ40_POPTR); contains Interpro domain(s) IPR013057 Amino acid transporter, transmembrane
20259393	79.645	3.59e-12	Solyc02g062390.2.1 // --- // Unknown Protein (AHRD V1); contains Interpro domain(s) IPR000167 Dehydrin GO:0009415 // --- // --- /// XM_004233497.1 // LOC101248072 // PREDICTED: Solanum lycopersicum desiccation-related protein clone PCC27-04-like, transcript variant 1 (LOC101248072), mRNA. // --- // --- /// XM_004233498.1 // LOC101248072 // PREDICTED: Solanum lycopersicum desiccation-related prote…	main	ITAG_eugene	Unknown Protein (AHRD V1); contains Interpro domain(s) IPR000167 Dehydrin GO:0009415
20379099	78.5442	7.41e-16	Solyc09g011540.2.1 // --- // Glutathione S-transferase-like protein (AHRD V1 **** A8DUB0_SOLLC); contains Interpro domain(s) IPR004046 Glutathione S-transferase, C-terminal GO:0004364 // --- // --- /// XM_004246337.1 // LOC101267339 // PREDICTED: Solanum lycopersicum probable glutathione S-transferase-like (LOC101267339), mRNA. // --- // ---	main	ITAG_eugene	Glutathione S-transferase-like protein (AHRD V1 **** A8DUB0_SOLLC); contains Interpro domain(s) IPR004046 Glutathione S-transferase, C-terminal GO:0004364
20307135	76.2938	4.88e-14	Solyc04g082960.1.1 // --- // TMV response-related protein (AHRD V1 *--- B6UGH4_MAIZE) // --- // --- /// XM_004238427.1 // LOC101247521 // PREDICTED: Solanum lycopersicum uncharacterized LOC101247521 (LOC101247521), mRNA. // --- // ---	main	ITAG_eugene	TMV response-related protein (AHRD V1 * B6UGH4_MAIZE)
20387208	72.5397	1.39e-15	Solyc09g015770.2.1 // --- // WRKY transcription factor 6 (AHRD V1 **** A7UGD3_SOLTU); contains Interpro domain(s) IPR003657 DNA-binding WRKY GO:0003700,GO:0045449 // --- // --- /// XM_004246236.1 // LOC101259967 // PREDICTED: Solanum lycopersicum probable WRKY transcription factor 70-like (LOC101259967), mRNA. // --- // ---	main	ITAG_eugene	WRKY transcription factor 6 (AHRD V1 **** A7UGD3_SOLTU); contains Interpro domain(s) IPR003657 DNA-binding WRKY GO:0003700,GO:0045449
20339661	70.8767	1.24e-14	Solyc06g009290.2.1 // --- // Lipid A export ATP-binding/permease protein msbA (AHRD V1 *--- MSBA_SYNAS); contains Interpro domain(s) IPR003439 ABC transporter-like GO:0008559,GO:0010329,GO:0016021,GO:0016887,GO:0017111 // --- // --- /// XM_004240510.1 // LOC101262724 // PREDICTED: Solanum lycopersicum ABC transporter B family member 21-like (LOC101262724), mRNA. // --- // ---	main	ITAG_eugene	Lipid A export ATP-binding/permease protein msbA (AHRD V1 * MSBA_SYNAS); contains Interpro domain(s) IPR003439 ABC transporter-like GO:0008559,GO:0010329,GO:0016021,GO:0016887,GO:0017111
20389615	70.4916	6.08e-14	Solyc09g066400.1.1 // --- // Cytochrome P450 GO:0019825,GO:0020037,GO:0055114 // --- // --- /// XM_004247304.1 // LOC101248046 // PREDICTED: Solanum lycopersicum premnaspirodiene oxygenase-like (LOC101248046), mRNA. // --- // ---	main	ITAG_eugene	Cytochrome P450 GO:0019825,GO:0020037,GO:0055114
20374858	68.1374	6.85e-14	Solyc08g075550.2.1 // --- // Alternative oxidase (AHRD V1 **** Q84V46_SOLLC); contains Interpro domain(s) IPR002680 Alternative oxidase GO:0005740,GO:0009916 // --- // --- /// NM_001247191.1 // LOC543825 // Solanum lycopersicum alternative oxidase 1b (LOC543825), mRNA. // --- // ---	main	ITAG_eugene	Alternative oxidase (AHRD V1 **** Q84V46_SOLLC); contains Interpro domain(s) IPR002680 Alternative oxidase GO:0005740,GO:0009916
20362614	64.5498	1.85e-16	Solyc08g006470.2.1 // --- // Zinc finger family protein (AHRD V1 ***- D7MB67_ARALY); contains Interpro domain(s) IPR007087 Zinc finger, C2H2-type GO:0003700,GO:0005515,GO:0005622 // --- // --- /// XM_004244445.1 // LOC101267254 // PREDICTED: Solanum lycopersicum zinc finger protein 622-like (LOC101267254), mRNA. // --- // ---	main	ITAG_eugene	Zinc finger family protein (AHRD V1 ***- D7MB67_ARALY); contains Interpro domain(s) IPR007087 Zinc finger, C2H2-type GO:0003700,GO:0005515,GO:0005622
20384513	62.8596	3.71e-16	Solyc09g097950.1.1 // --- // Aldo/keto reductase (AHRD V1 *-*- A2Q580_MEDTR); contains Interpro domain(s) IPR001395 Aldo/keto reductase GO:0055114 // --- // --- /// XR_183152.1 // LOC101250055 // PREDICTED: Solanum lycopersicum probable aldo-keto reductase 4-like (LOC101250055), misc_RNA. // --- // ---	main	ITAG_eugene	Aldo/keto reductase (AHRD V1 *-*- A2Q580_MEDTR); contains Interpro domain(s) IPR001395 Aldo/keto reductase GO:0055114
20357724	61.8439	5.55e-17	Solyc07g040890.1.1 // --- // CXE carboxylesterase (Fragment) (AHRD V1 **-* Q0ZPV6_9ERIC); contains Interpro domain(s) IPR013094 Alpha/beta hydrolase fold-3 GO:0004091,GO:0008152 // --- // --- /// XM_004243902.1 // LOC101251700 // PREDICTED: Solanum lycopersicum carboxylesterase 1-like (LOC101251700), mRNA. // --- // ---	main	ITAG_eugene	CXE carboxylesterase (Fragment) (AHRD V1 **-* Q0ZPV6_9ERIC); contains Interpro domain(s) IPR013094 Alpha/beta hydrolase fold-3 GO:0004091,GO:0008152
20365910	60.8313	7.44e-17	Solyc08g067340.2.1 // --- // WRKY transcription factor (AHRD V1 **** B1Q4U8_9ROSI); contains Interpro domain(s) IPR003657 DNA-binding WRKY GO:0003700,GO:0042802,GO:0045449 // --- // --- /// XM_004245162.1 // LOC101268780 // PREDICTED: Solanum lycopersicum probable WRKY transcription factor 40-like (LOC101268780), mRNA. // --- // ---	main	ITAG_eugene	WRKY transcription factor (AHRD V1 **** B1Q4U8_9ROSI); contains Interpro domain(s) IPR003657 DNA-binding WRKY GO:0003700,GO:0042802,GO:0045449
20361641	60.2664	1.44e-16	Solyc07g065660.2.1 // --- // Cellulose synthase (AHRD V1 **** Q2HT17_MEDTR); contains Interpro domain(s) IPR005150 Cellulose synthase GO:0016020,GO:0016759 // --- // --- /// XM_004243990.1 // LOC101249189 // PREDICTED: Solanum lycopersicum cellulose synthase-like protein E1-like (LOC101249189), mRNA. // --- // ---	main	ITAG_eugene	Cellulose synthase (AHRD V1 **** Q2HT17_MEDTR); contains Interpro domain(s) IPR005150 Cellulose synthase GO:0016020,GO:0016759
20379128	59.6967	1.46e-13	Solyc09g011630.2.1 // --- // Glutathione S-transferase-like protein (AHRD V1 **** A8DUB0_SOLLC); contains Interpro domain(s) IPR004046 Glutathione S-transferase, C-terminal GO:0004364 // --- // --- /// NM_001247157.1 // LOC543814 // Solanum lycopersicum uncharacterized LOC543814 (LOC543814), mRNA. // --- // ---	main	ITAG_eugene	Glutathione S-transferase-like protein (AHRD V1 **** A8DUB0_SOLLC); contains Interpro domain(s) IPR004046 Glutathione S-transferase, C-terminal GO:0004364
20282024	59.4275	8.42e-13	Solyc03g078490.2.1 // --- // UDP-glucuronosyltransferase (AHRD V1 **-* Q5UB81_ARATH); contains Interpro domain(s) IPR002213 UDP-glucuronosyl/UDP-glucosyltransferase GO:0008152,GO:0015020 // --- // --- /// XM_004235017.1 // LOC101263679 // PREDICTED: Solanum lycopersicum UDP-glycosyltransferase 85A7-like (LOC101263679), mRNA. // --- // ---	main	ITAG_eugene	UDP-glucuronosyltransferase (AHRD V1 **-* Q5UB81_ARATH); contains Interpro domain(s) IPR002213 UDP-glucuronosyl/UDP-glucosyltransferase GO:0008152,GO:0015020
20392044	58.9912	8.42e-13	Solyc10g005040.2.1 // --- // Harpin-induced protein-like (Fragment) (AHRD V1 **-- D2CFH8_COFAR); contains Interpro domain(s) IPR010847 Harpin-induced 1 GO:0032776 // --- // --- /// XM_004248371.1 // LOC101262567 // PREDICTED: Solanum lycopersicum uncharacterized LOC101262567 (LOC101262567), mRNA. // --- // ---	main	ITAG_eugene	Harpin-induced protein-like (Fragment) (AHRD V1 **-- D2CFH8_COFAR); contains Interpro domain(s) IPR010847 Harpin-induced 1 GO:0032776
20403369	55.6289	2.31e-09	Solyc10g076510.1.1 // --- // Pyruvate decarboxylase (AHRD V1 **** B0ZS79_PRUAR); contains Interpro domain(s) IPR012110 Pyruvate decarboxylase/indolepyruvate decarboxylase GO:0004737,GO:0005515,GO:0030976 // --- // --- /// XM_004249021.1 // LOC101247173 // PREDICTED: Solanum lycopersicum pyruvate decarboxylase isozyme 2-like (LOC101247173), mRNA. // --- // ---	main	ITAG_eugene	Pyruvate decarboxylase (AHRD V1 **** B0ZS79_PRUAR); contains Interpro domain(s) IPR012110 Pyruvate decarboxylase/indolepyruvate decarboxylase GO:0004737,GO:0005515,GO:0030976
20422241	55.0046	1.24e-15	Solyc12g014300.1.1 // --- // BZIP transcription factor (AHRD V1 *-*- Q8W5R9_ORYSA) // --- // ---	main	ITAG_eugene	g
20290633	54.39	1.82e-11	Solyc03g033840.2.1 // --- // 26S protease regulatory subunit 6B homolog (AHRD V1 *--- PRS6B_ASPNG); contains Interpro domain(s) IPR003959 ATPase, AAA-type, core GO:0005515,GO:0005524,GO:0017111,GO:0042623 // --- // --- /// XM_004234501.1 // LOC101250479 // PREDICTED: Solanum lycopersicum mitochondrial chaperone BCS1-like (LOC101250479), mRNA. // --- // ---	main	ITAG_eugene	26S protease regulatory subunit 6B homolog (AHRD V1 * PRS6B_ASPNG); contains Interpro domain(s) IPR003959 ATPase, AAA-type, core GO:0005515,GO:0005524,GO:0017111,GO:0042623
20384516	53.8089	2.35e-10	Solyc09g097960.2.1 // --- // Aldo/keto reductase family protein (AHRD V1 **-- D7KWQ9_ARALY); contains Interpro domain(s) IPR001395 Aldo/keto reductase GO:0055114 // --- // --- /// XR_183152.1 // LOC101250055 // PREDICTED: Solanum lycopersicum probable aldo-keto reductase 4-like (LOC101250055), misc_RNA. // --- // ---	main	ITAG_eugene	Aldo/keto reductase family protein (AHRD V1 **-- D7KWQ9_ARALY); contains Interpro domain(s) IPR001395 Aldo/keto reductase GO:0055114
20360370	50.9761	1.17e-12	Solyc07g056500.2.1 // --- // Glutathione transferase (AHRD V1 **** O49821_CARPA); contains Interpro domain(s) IPR004046 Glutathione S-transferase, C-terminal GO:0004364 // --- // --- /// NM_001247165.1 // LOC543817 // Solanum lycopersicum uncharacterized LOC543817 (LOC543817), mRNA. // --- // ---	main	ITAG_eugene	Glutathione transferase (AHRD V1 **** O49821_CARPA); contains Interpro domain(s) IPR004046 Glutathione S-transferase, C-terminal GO:0004364
20252951	50.2128	2.43e-12	Solyc01g096720.2.1 // --- // Major facilitator superfamily transporter (AHRD V1 **-- A8NUY3_COPC7); contains Interpro domain(s) IPR016196 Major facilitator superfamily, general substrate transporter GO:0005351,GO:0055085 // --- // --- /// XM_004230000.1 // LOC101246667 // PREDICTED: Solanum lycopersicum protein ZINC INDUCED FACILITATOR-LIKE 1-like (LOC101246667), mRNA. // --- // ---	main	ITAG_eugene	Major facilitator superfamily transporter (AHRD V1 **-- A8NUY3_COPC7); contains Interpro domain(s) IPR016196 Major facilitator superfamily, general substrate transporter GO:0005351,GO:0055085
20312948	48.4606	4.55e-14	Solyc04g074680.1.1 // --- // Unknown Protein (AHRD V1) // --- // ---	main	ITAG_eugene	Unknown Protein (AHRD V1)
20379114	47.2845	1.09e-11	Solyc09g011590.2.1 // --- // Glutathione S-transferase-like protein (AHRD V1 **** A8DUB0_SOLLC); contains Interpro domain(s) IPR004046 Glutathione S-transferase, C-terminal GO:0004364 // --- // --- /// XM_004246333.1 // LOC101265571 // PREDICTED: Solanum lycopersicum probable glutathione S-transferase-like (LOC101265571), mRNA. // --- // ---	main	ITAG_eugene	Glutathione S-transferase-like protein (AHRD V1 **** A8DUB0_SOLLC); contains Interpro domain(s) IPR004046 Glutathione S-transferase, C-terminal GO:0004364
20404215	46.318	2.99e-14	Solyc10g079930.1.1 // --- // UDP-glucosyltransferase HvUGT5876 (AHRD V1 ***- D3WYW1_HORVD); contains Interpro domain(s) IPR002213 UDP-glucuronosyl/UDP-glucosyltransferase GO:0008152 // --- // --- /// XM_004249187.1 // LOC101246295 // PREDICTED: Solanum lycopersicum zeatin O-glucosyltransferase-like (LOC101246295), mRNA. // --- // ---	main	ITAG_eugene	UDP-glucosyltransferase HvUGT5876 (AHRD V1 ***- D3WYW1_HORVD); contains Interpro domain(s) IPR002213 UDP-glucuronosyl/UDP-glucosyltransferase GO:0008152
20259284	46.0124	9.01e-13	Solyc02g061770.2.1 // --- // Endochitinase (Chitinase) (AHRD V1 **** Q43184_SOLTU); contains Interpro domain(s) IPR000726 Glycoside hydrolase, family 19, catalytic GO:0005975,GO:0008843,GO:0016998 // --- // --- /// XM_004233527.1 // LOC544146 // PREDICTED: Solanum lycopersicum chitinase (LOC544146), mRNA. // --- // ---	main	ITAG_eugene	Endochitinase (Chitinase) (AHRD V1 **** Q43184_SOLTU); contains Interpro domain(s) IPR000726 Glycoside hydrolase, family 19, catalytic GO:0005975,GO:0008843,GO:0016998
20344908	45.8032	7.29e-15	Solyc06g073080.2.1 // --- // Flavonol synthase/flavanone 3-hydroxylase (AHRD V1 **-* FLS_PETHY); contains Interpro domain(s) IPR005123 Oxoglutarate and iron-dependent oxygenase GO:0016491,GO:0045431 // --- // --- /// XM_004241379.1 // LOC101257381 // PREDICTED: Solanum lycopersicum naringenin,2-oxoglutarate 3-dioxygenase-like (LOC101257381), mRNA. // --- // ---	main	ITAG_eugene	Flavonol synthase/flavanone 3-hydroxylase (AHRD V1 **-* FLS_PETHY); contains Interpro domain(s) IPR005123 Oxoglutarate and iron-dependent oxygenase GO:0016491,GO:0045431
20284392	44.6843	2.23e-15	Solyc03g111510.2.1 // --- // Zinc finger family protein (AHRD V1 **-- D7KQC9_ARALY); contains Interpro domain(s) IPR001841 Zinc finger, RING-type GO:0008270 // --- // --- /// XM_004236270.1 // LOC101258938 // PREDICTED: Solanum lycopersicum RING-H2 finger protein ATL47-like (LOC101258938), mRNA. // --- // ---	main	ITAG_eugene	Zinc finger family protein (AHRD V1 **-- D7KQC9_ARALY); contains Interpro domain(s) IPR001841 Zinc finger, RING-type GO:0008270
20240418	44.6002	7.32e-18	Solyc01g099660.2.1 // --- // Heat shock protein (AHRD V1 ***- Q84KP8_CYAME); contains Interpro domain(s) IPR013126 Heat shock protein 70 GO:0005524 // --- // --- /// XM_004230185.1 // LOC101252822 // PREDICTED: Solanum lycopersicum luminal-binding protein 5-like (LOC101252822), mRNA. // --- // ---	main	ITAG_eugene	Heat shock protein (AHRD V1 ***- Q84KP8_CYAME); contains Interpro domain(s) IPR013126 Heat shock protein 70 GO:0005524
20283303	43.7497	3.66e-09	Solyc03g095700.1.1 // --- // Genomic DNA chromosome 5 TAC clone K18I23 (AHRD V1 ***- Q9FLD2_ARATH) // --- // ---	main	ITAG_eugene	Genomic DNA chromosome 5 TAC clone K18I23 (AHRD V1 ***- Q9FLD2_ARATH)
20405515	42.3706	4.74e-15	Solyc10g085010.1.1 // --- // PAR-1c protein (AHRD V1 ***- Q43589_TOBAC); contains Interpro domain(s) IPR009489 PAR1 // --- // --- /// XM_004249506.1 // LOC101267755 // PREDICTED: Solanum lycopersicum uncharacterized LOC101267755 (LOC101267755), mRNA. // --- // ---	main	ITAG_eugene	PAR-1c protein (AHRD V1 ***- Q43589_TOBAC); contains Interpro domain(s) IPR009489 PAR1
20294334	42.1717	1.28e-12	Solyc03g097840.2.1 // --- // Mitochondrial phosphate carrier protein (AHRD V1 **** B9GFH9_POPTR); contains Interpro domain(s) IPR001993 Mitochondrial substrate carrier GO:0005315,GO:0016020 // --- // --- /// XM_004235262.1 // LOC101255971 // PREDICTED: Solanum lycopersicum phosphate carrier protein, mitochondrial-like (LOC101255971), mRNA. // --- // ---	main	ITAG_eugene	Mitochondrial phosphate carrier protein (AHRD V1 **** B9GFH9_POPTR); contains Interpro domain(s) IPR001993 Mitochondrial substrate carrier GO:0005315,GO:0016020
20355246	41.6186	2.57e-17	Solyc07g006800.1.1 // --- // UDP-glucosyltransferase HvUGT5876 (AHRD V1 **** D3WYW1_HORVD); contains Interpro domain(s) IPR002213 UDP-glucuronosyl/UDP-glucosyltransferase GO:0008152,GO:0015020,GO:0080044 // --- // --- /// XM_004242966.1 // LOC101254400 // PREDICTED: Solanum lycopersicum zeatin O-glucosyltransferase-like (LOC101254400), mRNA. // --- // ---	main	ITAG_eugene	UDP-glucosyltransferase HvUGT5876 (AHRD V1 **** D3WYW1_HORVD); contains Interpro domain(s) IPR002213 UDP-glucuronosyl/UDP-glucosyltransferase GO:0008152,GO:0015020,GO:0080044
20370443	41.0567	4.72e-13	Solyc08g007820.1.1 // --- // Ethylene-responsive transcription factor 10 (AHRD V1 *-** ERF77_ARATH); contains Interpro domain(s) IPR001471 Pathogenesis-related transcriptional factor and ERF, DNA-binding GO:0003677,GO:0006355,GO:0016563 // --- // ---	main	ITAG_eugene	Ethylene-responsive transcription factor 10 (AHRD V1 *-** ERF77_ARATH); contains Interpro domain(s) IPR001471 Pathogenesis-related transcriptional factor and ERF, DNA-binding GO:0003677,GO:0006355,GO:0016563
20352707	41.0293	6.67e-12	Solyc07g056480.2.1 // --- // Glutathione S-transferase-like protein (AHRD V1 **** Q8GVD1_SOLLC); contains Interpro domain(s) IPR004046 Glutathione S-transferase, C-terminal GO:0004364,GO:0043295 // --- // --- /// NM_001247450.1 // BI-GST/GPX // Solanum lycopersicum glutathione S-transferase/peroxidase (BI-GST/GPX), mRNA. // --- // ---	main	ITAG_eugene	Glutathione S-transferase-like protein (AHRD V1 **** Q8GVD1_SOLLC); contains Interpro domain(s) IPR004046 Glutathione S-transferase, C-terminal GO:0004364,GO:0043295
20435214	40.6819	1.34e-12	Solyc10g076680.1.1 // --- // 1-aminocyclopropane-1-carboxylate oxidase (AHRD V1 **-- Q069K4_9SOLA); contains Interpro domain(s) IPR005123 Oxoglutarate and iron-dependent oxygenase GO:0016491 // --- // --- /// XR_183197.1 // LOC101248924 // PREDICTED: Solanum lycopersicum leucoanthocyanidin dioxygenase-like (LOC101248924), misc_RNA. // --- // ---	rescue	ITAG_eugene	1-aminocyclopropane-1-carboxylate oxidase (AHRD V1 **-- Q069K4_9SOLA); contains Interpro domain(s) IPR005123 Oxoglutarate and iron-dependent oxygenase GO:0016491
20344869	39.7682	7.32e-18	Solyc06g072880.1.1 // --- // UDP-glucosyltransferase family 1 protein (AHRD V1 ***- C6KI43_CITSI); contains Interpro domain(s) IPR002213 UDP-glucuronosyl/UDP-glucosyltransferase GO:0008152 // --- // --- /// XM_004242082.1 // LOC101244676 // PREDICTED: Solanum lycopersicum UDP-glycosyltransferase 73C3-like (LOC101244676), mRNA. // --- // ---	main	ITAG_eugene	UDP-glucosyltransferase family 1 protein (AHRD V1 ***- C6KI43_CITSI); contains Interpro domain(s) IPR002213 UDP-glucuronosyl/UDP-glucosyltransferase GO:0008152
20413976	36.5009	6.44e-16	Solyc11g006540.1.1 // --- // FAD-dependent pyridine nucleotide-disulphide oxidoreductase (AHRD V1 **-- D3M425_9ACTO); contains Interpro domain(s) IPR001327 Pyridine nucleotide-disulphide oxidoreductase, NAD-binding region GO:0055114 // --- // --- /// XM_004249895.1 // LOC101260291 // PREDICTED: Solanum lycopersicum apoptosis-inducing factor homolog A-like (LOC101260291), mRNA. // --- // ---	main	ITAG_eugene	FAD-dependent pyridine nucleotide-disulphide oxidoreductase (AHRD V1 **-- D3M425_9ACTO); contains Interpro domain(s) IPR001327 Pyridine nucleotide-disulphide oxidoreductase, NAD-binding region GO:0055114
20283309	35.7677	1.98e-13	Solyc03g095770.2.1 // --- // WRKY transcription factor 6 (AHRD V1 **** A7UGD3_SOLTU); contains Interpro domain(s) IPR003657 DNA-binding WRKY GO:0003700,GO:0045449 // --- // --- /// XM_004235183.1 // LOC101256570 // PREDICTED: Solanum lycopersicum probable WRKY transcription factor 70-like (LOC101256570), mRNA. // --- // ---	main	ITAG_eugene	WRKY transcription factor 6 (AHRD V1 **** A7UGD3_SOLTU); contains Interpro domain(s) IPR003657 DNA-binding WRKY GO:0003700,GO:0045449
20375482	35.3727	8.14e-11	Solyc08g077330.2.1 // --- // Expansin-like protein (AHRD V1 ***- A2ICD7_CUNLA); contains Interpro domain(s) IPR007112 Expansin 45, endoglucanase-like GO:0005576 // --- // --- /// XM_004245812.1 // LOC101258887 // PREDICTED: Solanum lycopersicum expansin-like B1-like (LOC101258887), mRNA. // --- // ---	main	ITAG_eugene	Expansin-like protein (AHRD V1 ***- A2ICD7_CUNLA); contains Interpro domain(s) IPR007112 Expansin 45, endoglucanase-like GO:0005576
20239127	34.8341	2.99e-13	Solyc01g096420.2.1 // --- // Predicted NADPH-dependent FMN reductase (AHRD V1 ***- Q0W0S0_UNCMA); contains Interpro domain(s) IPR005025 NADPH-dependent FMN reductase // --- // --- /// XM_004229979.1 // LOC101265773 // PREDICTED: Solanum lycopersicum NAD(P)H:quinone oxidoreductase-like (LOC101265773), mRNA. // --- // ---	main	ITAG_eugene	Predicted NADPH-dependent FMN reductase (AHRD V1 ***- Q0W0S0_UNCMA); contains Interpro domain(s) IPR005025 NADPH-dependent FMN reductase
20413212	34.7928	2.31e-12	Solyc11g072630.1.1 // --- // Mitogen-activated protein kinase (AHRD V1 ***- Q8LT15_SOLTU); contains Interpro domain(s) IPR008351 JNK MAP kinase GO:0006468 // --- // --- /// NM_001246838.1 // MAPK4 // Solanum lycopersicum mitogen-activated protein kinase 4 (MAPK4), mRNA. // --- // ---	main	ITAG_eugene	Mitogen-activated protein kinase (AHRD V1 ***- Q8LT15_SOLTU); contains Interpro domain(s) IPR008351 JNK MAP kinase GO:0006468
20385388	34.1789	6.23e-11	Solyc09g007520.2.1 // --- // Peroxidase (AHRD V1 **** C1KA92_POPTR); contains Interpro domain(s) IPR000823 Plant peroxidase GO:0004601,GO:0005515,GO:0055114 // --- // --- /// XM_004246625.1 // LOC101251503 // PREDICTED: Solanum lycopersicum peroxidase 21-like (LOC101251503), mRNA. // --- // ---	main	ITAG_eugene	Peroxidase (AHRD V1 **** C1KA92_POPTR); contains Interpro domain(s) IPR000823 Plant peroxidase GO:0004601,GO:0005515,GO:0055114
20355634	34.0015	4.16e-13	Solyc07g008240.2.1 // --- // Non-symbiotic hemoglobin protein (AHRD V1 ***- Q4VIX3_GOSHI); contains Interpro domain(s) IPR001032 Leghaemoglobin GO:0005344,GO:0015671,GO:0019825,GO:0020037 // --- // --- /// NM_001247569.1 // Glb1 // Solanum lycopersicum non-symbiotic hemoglobin class 1 (Glb1), mRNA. // --- // ---	main	ITAG_eugene	Non-symbiotic hemoglobin protein (AHRD V1 ***- Q4VIX3_GOSHI); contains Interpro domain(s) IPR001032 Leghaemoglobin GO:0005344,GO:0015671,GO:0019825,GO:0020037
20321368	33.0166	3.99e-13	Solyc05g053330.2.1 // --- // MYB transcription factor (AHRD V1 ***- Q39550_CRAPL); contains Interpro domain(s) IPR015495 Myb transcription factor GO:0003677,GO:0045449 // --- // --- /// XM_004239834.1 // LOC101265734 // PREDICTED: Solanum lycopersicum myb-related protein 306-like (LOC101265734), mRNA. // --- // ---	main	ITAG_eugene	MYB transcription factor (AHRD V1 ***- Q39550_CRAPL); contains Interpro domain(s) IPR015495 Myb transcription factor GO:0003677,GO:0045449
20263642	32.1195	1.87e-10	Solyc02g082450.2.1 // --- // Auxin efflux carrier family protein (AHRD V1 **** D7L9F0_ARALY); contains Interpro domain(s) IPR004776 Auxin efflux carrier GO:0009672,GO:0016021 // --- // --- /// XM_004232535.1 // LOC101263965 // PREDICTED: Solanum lycopersicum uncharacterized LOC101263965 (LOC101263965), mRNA. // --- // ---	main	ITAG_eugene	Auxin efflux carrier family protein (AHRD V1 **** D7L9F0_ARALY); contains Interpro domain(s) IPR004776 Auxin efflux carrier GO:0009672,GO:0016021
20269653	31.9563	7.41e-16	Solyc02g062550.2.1 // --- // Cell division protease ftsH homolog (AHRD V1 *--- FTSH_HELPY); contains Interpro domain(s) IPR003959 ATPase, AAA-type, core GO:0005515,GO:0005524,GO:0017111,GO:0042623 // --- // --- /// XM_004233485.1 // LOC101244925 // PREDICTED: Solanum lycopersicum probable mitochondrial chaperone BCS1-A-like (LOC101244925), mRNA. // --- // ---	main	ITAG_eugene	Cell division protease ftsH homolog (AHRD V1 * FTSH_HELPY); contains Interpro domain(s) IPR003959 ATPase, AAA-type, core GO:0005515,GO:0005524,GO:0017111,GO:0042623
20261927	31.7241	3.63e-17	Solyc02g077570.1.1 // --- // MLO-like protein 6 (AHRD V1 ***- C6EWE7_VITVI); contains Interpro domain(s) IPR004326 Mlo-related protein GO:0005515,GO:0016021 // --- // --- /// XR_182482.1 // LOC101264392 // PREDICTED: Solanum lycopersicum MLO-like protein 12-like (LOC101264392), misc_RNA. // --- // ---	main	ITAG_eugene	MLO-like protein 6 (AHRD V1 ***- C6EWE7_VITVI); contains Interpro domain(s) IPR004326 Mlo-related protein GO:0005515,GO:0016021
20398409	31.6432	4.62e-14	XM_004249571.1 // LOC101261181 // PREDICTED: Solanum lycopersicum UDP-glycosyltransferase 73C4-like, transcript variant 2 (LOC101261181), mRNA. // --- // --- /// Solyc10g085890.1.1 // --- // Unknown Protein (AHRD V1) // --- // ---	main	blat	PREDICTED: Solanum lycopersicum UDP-glycosyltransferase 73C4-like, transcript variant 2 (LOC101261181), mRNA.
20256846	31.2481	2.43e-15	Solyc01g109720.2.1 // --- // Hydrolase-like (AHRD V1 ***- Q5VNP5_ORYSJ); contains Interpro domain(s) IPR000639 Epoxide hydrolase-like GO:0003824 // --- // --- /// XM_004230908.1 // LOC101265594 // PREDICTED: Solanum lycopersicum haloacetate dehalogenase H-1-like (LOC101265594), mRNA. // --- // ---	main	ITAG_eugene	Hydrolase-like (AHRD V1 ***- Q5VNP5_ORYSJ); contains Interpro domain(s) IPR000639 Epoxide hydrolase-like GO:0003824
20435662	30.7932	1.75e-12	XM_004233640.1 // LOC101247288 // PREDICTED: Solanum lycopersicum probable mitochondrial chaperone BCS1-A-like (LOC101247288), mRNA. // --- // ---	rescue	other	PREDICTED: Solanum lycopersicum probable mitochondrial chaperone BCS1-A-like (LOC101247288), mRNA.
20328362	30.6125	8.26e-12	Solyc05g053150.1.1 // --- // MYB transcription factor (AHRD V1 **** Q6R074_ARATH); contains Interpro domain(s) IPR015495 Myb transcription factor GO:0003677,GO:0003700,GO:0045449 // --- // --- /// XM_004240173.1 // LOC101248880 // PREDICTED: Solanum lycopersicum transcription factor MYB23-like (LOC101248880), mRNA. // --- // ---	main	ITAG_eugene	MYB transcription factor (AHRD V1 **** Q6R074_ARATH); contains Interpro domain(s) IPR015495 Myb transcription factor GO:0003677,GO:0003700,GO:0045449
20318317	30.529	1.23e-11	Solyc05g015060.2.1 // --- // 26S protease regulatory subunit 6B homolog (AHRD V1 *--- PRS6B_YEAST); contains Interpro domain(s) IPR003959 ATPase, AAA-type, core GO:0005524,GO:0016887,GO:0017111 // --- // --- /// XM_004239152.1 // LOC101265639 // PREDICTED: Solanum lycopersicum ATP-dependent zinc metalloprotease FTSH 4, mitochondrial-like (LOC101265639), mRNA. // --- // ---	main	ITAG_eugene	26S protease regulatory subunit 6B homolog (AHRD V1 * PRS6B_YEAST); contains Interpro domain(s) IPR003959 ATPase, AAA-type, core GO:0005524,GO:0016887,GO:0017111
20384323	29.7301	7.13e-11	Solyc09g092480.1.1 // --- // UDP-glucosyltransferase family 1 protein (AHRD V1 **** C6KI44_CITSI); contains Interpro domain(s) IPR002213 UDP-glucuronosyl/UDP-glucosyltransferase GO:0008152,GO:0080018 // --- // --- /// XM_004247847.1 // LOC101250740 // PREDICTED: Solanum lycopersicum UDP-glycosyltransferase 75C1-like (LOC101250740), mRNA. // --- // ---	main	ITAG_eugene	UDP-glucosyltransferase family 1 protein (AHRD V1 **** C6KI44_CITSI); contains Interpro domain(s) IPR002213 UDP-glucuronosyl/UDP-glucosyltransferase GO:0008152,GO:0080018
20351946	29.7261	5.08e-15	Solyc07g053550.1.1 // --- // Glutaredoxin (AHRD V1 ***- B9HGW6_POPTR); contains Interpro domain(s) IPR011905 Glutaredoxin-like, plant II GO:0005515,GO:0045454 // --- // --- /// XM_004243342.1 // LOC101255509 // PREDICTED: Solanum lycopersicum glutaredoxin-C9-like, transcript variant 1 (LOC101255509), mRNA. // --- // --- /// XM_004243343.1 // LOC101255509 // PREDICTED: Solanum lycopersicum glutare…	main	ITAG_eugene	Glutaredoxin (AHRD V1 ***- B9HGW6_POPTR); contains Interpro domain(s) IPR011905 Glutaredoxin-like, plant II GO:0005515,GO:0045454
20386760	29.6676	6.03e-18	Solyc09g011980.1.1 // --- // Receptor like protein kinase (AHRD V1 ***- Q39139_ARATH); contains Interpro domain(s) IPR011009 Protein kinase-like // --- // ---	main	ITAG_eugene	Receptor like protein kinase (AHRD V1 ***- Q39139_ARATH); contains Interpro domain(s) IPR011009 Protein kinase-like
20229349	29.6297	1.41e-11	Solyc00g282510.1.1 // --- // Phenylalanine ammonia-lyase (AHRD V1 ***- B5LAW0_CAPAN); contains Interpro domain(s) IPR005922 Phenylalanine ammonia-lyase GO:0003824,GO:0005737,GO:0009058 // --- // --- /// XM_004253470.1 // LOC101253989 // PREDICTED: Solanum lycopersicum phenylalanine ammonia-lyase-like (LOC101253989), partial mRNA. // --- // ---	main	ITAG_eugene	Phenylalanine ammonia-lyase (AHRD V1 ***- B5LAW0_CAPAN); contains Interpro domain(s) IPR005922 Phenylalanine ammonia-lyase GO:0003824,GO:0005737,GO:0009058
20340416	29.4769	4.2e-10	Solyc06g035620.2.1 // --- // Scarecrow-like 1 transcription factor (Fragment) (AHRD V1 **-* B1PPU0_PINPS); contains Interpro domain(s) IPR005202 GRAS transcription factor GO:0003700 // --- // --- /// Solyc06g035630.1.1 // --- // GRAS family transcription factor (AHRD V1 **-- B9I7E1_POPTR) // --- // --- /// XR_182828.1 // LOC101268689 // PREDICTED: Solanum lycopersicum chitin-inducible gibberellin…	main	ITAG_eugene	Scarecrow-like 1 transcription factor (Fragment) (AHRD V1 **-* B1PPU0_PINPS); contains Interpro domain(s) IPR005202 GRAS transcription factor GO:0003700
20407813	29.3508	2.58e-10	Solyc11g011340.1.1 // --- // Alcohol dehydrogenase (AHRD V1 ***- Q8KRC3_MYXXA); contains Interpro domain(s) IPR002085 Alcohol dehydrogenase superfamily, zinc-containing GO:0008152,GO:0016491,GO:0055114 // --- // --- /// XM_004250142.1 // Eli3 // PREDICTED: Solanum lycopersicum Eli3 protein (Eli3), mRNA. // --- // ---	main	ITAG_eugene	Alcohol dehydrogenase (AHRD V1 ***- Q8KRC3_MYXXA); contains Interpro domain(s) IPR002085 Alcohol dehydrogenase superfamily, zinc-containing GO:0008152,GO:0016491,GO:0055114
20256210	29.0705	5.81e-13	Solyc01g107830.2.1 // --- // UDP-glucosyltransferase family 1 protein (AHRD V1 **** C6KI43_CITSI); contains Interpro domain(s) IPR002213 UDP-glucuronosyl/UDP-glucosyltransferase GO:0008152,GO:0080044 // --- // --- /// XM_004230712.1 // LOC101258702 // PREDICTED: Solanum lycopersicum UDP-glucose flavonoid 3-O-glucosyltransferase 7-like, transcript variant 1 (LOC101258702), mRNA. // --- // --- /// …	main	ITAG_eugene	UDP-glucosyltransferase family 1 protein (AHRD V1 **** C6KI43_CITSI); contains Interpro domain(s) IPR002213 UDP-glucuronosyl/UDP-glucosyltransferase GO:0008152,GO:0080044
20250976	28.7961	1.04e-10	Solyc01g087950.2.1 // --- // Serine carboxypeptidase 1 (AHRD V1 **** B6SW38_MAIZE); contains Interpro domain(s) IPR001563 Peptidase S10, serine carboxypeptidase GO:0004185,GO:0006508,GO:0042802 // --- // --- /// XM_004229624.1 // LOC101259978 // PREDICTED: Solanum lycopersicum serine carboxypeptidase-like 40-like (LOC101259978), mRNA. // --- // ---	main	ITAG_eugene	Serine carboxypeptidase 1 (AHRD V1 **** B6SW38_MAIZE); contains Interpro domain(s) IPR001563 Peptidase S10, serine carboxypeptidase GO:0004185,GO:0006508,GO:0042802
20268834	28.7835	5.72e-12	Solyc02g032950.2.1 // --- // Transcription factor WRKY (AHRD V1 ***- C7E5X8_CAPAN); contains Interpro domain(s) IPR003657 DNA-binding WRKY GO:0005515,GO:0010843,GO:0045449 // --- // --- /// XM_004231569.1 // LOC101258801 // PREDICTED: Solanum lycopersicum WRKY transcription factor 6-like (LOC101258801), mRNA. // --- // ---	main	ITAG_eugene	Transcription factor WRKY (AHRD V1 ***- C7E5X8_CAPAN); contains Interpro domain(s) IPR003657 DNA-binding WRKY GO:0005515,GO:0010843,GO:0045449
20274366	28.032	4.45e-13	Solyc02g082910.2.1 // --- // Acyl-CoA synthetase/AMP-acid ligase II (AHRD V1 **** D0C359_9GAMM); contains Interpro domain(s) IPR000873 AMP-dependent synthetase and ligase GO:0008152,GO:0016208,GO:0018858 // --- // --- /// XM_004232501.1 // LOC101252453 // PREDICTED: Solanum lycopersicum probable acyl-activating enzyme 1, peroxisomal-like (LOC101252453), mRNA. // --- // ---	main	ITAG_eugene	Acyl-CoA synthetase/AMP-acid ligase II (AHRD V1 **** D0C359_9GAMM); contains Interpro domain(s) IPR000873 AMP-dependent synthetase and ligase GO:0008152,GO:0016208,GO:0018858
20273670	27.7807	2.41e-12	Solyc02g080890.2.1 // --- // Transcription factor WRKY (AHRD V1 ***- C7E5X8_CAPAN); contains Interpro domain(s) IPR003657 DNA-binding WRKY GO:0005515,GO:0010843,GO:0045449 // --- // --- /// XM_004232645.1 // LOC101247683 // PREDICTED: Solanum lycopersicum WRKY transcription factor 6-like (LOC101247683), mRNA. // --- // ---	main	ITAG_eugene	Transcription factor WRKY (AHRD V1 ***- C7E5X8_CAPAN); contains Interpro domain(s) IPR003657 DNA-binding WRKY GO:0005515,GO:0010843,GO:0045449
20432642	27.2502	1.05e-08	Solyc12g057060.1.1 // --- // UDP-glucuronosyltransferase (AHRD V1 **-- Q5UB81_ARATH); contains Interpro domain(s) IPR002213 UDP-glucuronosyl/UDP-glucosyltransferase GO:0008152 // --- // --- /// XM_004252485.1 // LOC101248655 // PREDICTED: Solanum lycopersicum UDP-glycosyltransferase 85A2-like (LOC101248655), mRNA. // --- // ---	main	ITAG_eugene	UDP-glucuronosyltransferase (AHRD V1 **-- Q5UB81_ARATH); contains Interpro domain(s) IPR002213 UDP-glucuronosyl/UDP-glucosyltransferase GO:0008152
20313939	26.7351	3.1e-12	Solyc04g078290.2.1 // --- // Cytochrome P450 GO:0019825,GO:0020037,GO:0055114 // --- // --- /// XM_004238068.1 // LOC101267231 // PREDICTED: Solanum lycopersicum isoflavone 2'-hydroxylase-like (LOC101267231), mRNA. // --- // ---	main	ITAG_eugene	Cytochrome P450 GO:0019825,GO:0020037,GO:0055114
20272590	26.5086	7.5e-15	Solyc02g077370.1.1 // --- // Ethylene-responsive transcription factor 2 (AHRD V1 ***- B6SSU7_MAIZE); contains Interpro domain(s) IPR001471 Pathogenesis-related transcriptional factor and ERF, DNA-binding GO:0003677,GO:0006355 // --- // --- /// NM_001247058.1 // LOC544042 // Solanum lycopersicum Pti5 (LOC544042), mRNA. // --- // ---	main	ITAG_eugene	Ethylene-responsive transcription factor 2 (AHRD V1 ***- B6SSU7_MAIZE); contains Interpro domain(s) IPR001471 Pathogenesis-related transcriptional factor and ERF, DNA-binding GO:0003677,GO:0006355
20429327	26.0192	3.85e-13	Solyc12g013690.1.1 // --- // Monooxygenase FAD-binding protein (AHRD V1 **-- Q1B616_MYCSS); contains Interpro domain(s) IPR003042 Aromatic-ring hydroxylase-like GO:0008152,GO:0016491 // --- // --- /// XM_004251802.1 // LOC101247497 // PREDICTED: Solanum lycopersicum FAD-dependent urate hydroxylase-like (LOC101247497), mRNA. // --- // ---	main	ITAG_eugene	Monooxygenase FAD-binding protein (AHRD V1 **-- Q1B616_MYCSS); contains Interpro domain(s) IPR003042 Aromatic-ring hydroxylase-like GO:0008152,GO:0016491
20242770	25.7482	9.6e-12	Solyc01g106830.2.1 // --- // Phytosulfokines 4 (AHRD V1 *-*- B6UIM4_MAIZE); contains Interpro domain(s) IPR009438 Phytosulfokine GO:0005576 // --- // --- /// XM_004230634.1 // LOC101261368 // PREDICTED: Solanum lycopersicum phytosulfokines 5-like (LOC101261368), mRNA. // --- // ---	main	ITAG_eugene	Phytosulfokines 4 (AHRD V1 *-*- B6UIM4_MAIZE); contains Interpro domain(s) IPR009438 Phytosulfokine GO:0005576
20252816	25.4676	5.08e-15	Solyc01g096430.2.1 // --- // Predicted NADPH-dependent FMN reductase (AHRD V1 ***- Q0W0S0_UNCMA); contains Interpro domain(s) IPR005025 NADPH-dependent FMN reductase // --- // --- /// XM_004229980.1 // LOC101266071 // PREDICTED: Solanum lycopersicum NAD(P)H:quinone oxidoreductase-like (LOC101266071), mRNA. // --- // ---	main	ITAG_eugene	Predicted NADPH-dependent FMN reductase (AHRD V1 ***- Q0W0S0_UNCMA); contains Interpro domain(s) IPR005025 NADPH-dependent FMN reductase
20312387	25.404	5.93e-10	Solyc04g072000.2.1 // --- // Chitinase (AHRD V1 ***- D0QU15_LACSA); contains Interpro domain(s) IPR016283 Glycoside hydrolase, family 19 GO:0005975,GO:0008061,GO:0008843,GO:0016998 // --- // --- /// XM_004237785.1 // LOC101256086 // PREDICTED: Solanum lycopersicum endochitinase PR4-like, transcript variant 1 (LOC101256086), mRNA. // --- // --- /// XM_004237786.1 // LOC101256086 // PREDICTED: Sola…	main	ITAG_eugene	Chitinase (AHRD V1 ***- D0QU15_LACSA); contains Interpro domain(s) IPR016283 Glycoside hydrolase, family 19 GO:0005975,GO:0008061,GO:0008843,GO:0016998
20297421	24.7218	1.7e-14	Solyc03g119370.1.1 // --- // MYB transcription factor (AHRD V1 *-*- Q9C9G7_ARATH); contains Interpro domain(s) IPR015495 Myb transcription factor GO:0003677,GO:0045449 // --- // --- /// XM_004236372.1 // LOC101266622 // PREDICTED: Solanum lycopersicum transcription factor TT2-like (LOC101266622), mRNA. // --- // ---	main	ITAG_eugene	MYB transcription factor (AHRD V1 *-*- Q9C9G7_ARATH); contains Interpro domain(s) IPR015495 Myb transcription factor GO:0003677,GO:0045449
20325512	24.721	5.6e-12	Solyc05g016060.2.1 // --- // Unknown Protein (AHRD V1) // --- // --- /// XM_004239200.1 // LOC101255096 // PREDICTED: Solanum lycopersicum uncharacterized LOC101255096 (LOC101255096), mRNA. // --- // ---	main	ITAG_eugene	Unknown Protein (AHRD V1)
20427909	24.6236	4.43e-14	Solyc12g005850.1.1 // --- // Multidrug resistance protein mdtK (AHRD V1 *--- MDTK_ERWAM); contains Interpro domain(s) IPR002528 Multi antimicrobial extrusion protein MatE GO:0016020 // --- // --- /// XM_004251467.1 // LOC101248172 // PREDICTED: Solanum lycopersicum protein TRANSPARENT TESTA 12-like (LOC101248172), mRNA. // --- // ---	main	ITAG_eugene	Multidrug resistance protein mdtK (AHRD V1 * MDTK_ERWAM); contains Interpro domain(s) IPR002528 Multi antimicrobial extrusion protein MatE GO:0016020
20299709	24.5782	1.24e-14	Solyc04g009440.2.1 // --- // NAC domain protein (AHRD V1 ***- Q6RH27_SOLLC); contains Interpro domain(s) IPR003441 No apical meristem (NAM) protein GO:0003700,GO:0016563,GO:0045449 // --- // --- /// NM_001247553.2 // NAC1 // Solanum lycopersicum NAC domain protein (NAC1), mRNA. // --- // ---	main	ITAG_eugene	NAC domain protein (AHRD V1 ***- Q6RH27_SOLLC); contains Interpro domain(s) IPR003441 No apical meristem (NAM) protein GO:0003700,GO:0016563,GO:0045449
20247916	24.4095	1.86e-15	Solyc01g057080.1.1 // --- // Ethylene-responsive transcription factor 13 (AHRD V1 *-*- ERF99_ARATH); contains Interpro domain(s) IPR001471 Pathogenesis-related transcriptional factor and ERF, DNA-binding GO:0003677,GO:0006355 // --- // --- /// XM_004229082.1 // LOC101257505 // PREDICTED: Solanum lycopersicum ethylene-responsive transcription factor ERF020-like (LOC101257505), mRNA. // --- // ---	main	ITAG_eugene	Ethylene-responsive transcription factor 13 (AHRD V1 *-*- ERF99_ARATH); contains Interpro domain(s) IPR001471 Pathogenesis-related transcriptional factor and ERF, DNA-binding GO:0003677,GO:0006355
20425200	24.33	2.06e-12	Solyc12g056590.1.1 // --- // Ethylene responsive transcription factor 2a (AHRD V1 *-*- C0J9I7_9ROSA); contains Interpro domain(s) IPR001471 Pathogenesis-related transcriptional factor and ERF, DNA-binding GO:0003677,GO:0006355 // --- // --- /// XM_004252545.1 // LOC101266612 // PREDICTED: Solanum lycopersicum uncharacterized LOC101266612, transcript variant 1 (LOC101266612), mRNA. // --- // --- /…	main	ITAG_eugene	Ethylene responsive transcription factor 2a (AHRD V1 *-*- C0J9I7_9ROSA); contains Interpro domain(s) IPR001471 Pathogenesis-related transcriptional factor and ERF, DNA-binding GO:0003677,GO:0006355
20273060	24.1147	1.14e-13	Solyc02g078900.2.1 // --- // NADH dehydrogenase (AHRD V1 **** Q38A31_9TRYP); contains Interpro domain(s) IPR013027 FAD-dependent pyridine nucleotide-disulphide oxidoreductase GO:0008137 // --- // --- /// XM_004232770.1 // LOC101258913 // PREDICTED: Solanum lycopersicum alternative NAD(P)H dehydrogenase 2, mitochondrial-like (LOC101258913), mRNA. // --- // ---	main	ITAG_eugene	NADH dehydrogenase (AHRD V1 **** Q38A31_9TRYP); contains Interpro domain(s) IPR013027 FAD-dependent pyridine nucleotide-disulphide oxidoreductase GO:0008137
20386640	24.1065	1.38e-14	Solyc09g011520.2.1 // --- // Glutathione S-transferase-like protein (AHRD V1 **** A8DUB0_SOLLC); contains Interpro domain(s) IPR004046 Glutathione S-transferase, C-terminal GO:0004364 // --- // --- /// XM_004246338.1 // LOC101267638 // PREDICTED: Solanum lycopersicum probable glutathione S-transferase-like (LOC101267638), mRNA. // --- // ---	main	ITAG_eugene	Glutathione S-transferase-like protein (AHRD V1 **** A8DUB0_SOLLC); contains Interpro domain(s) IPR004046 Glutathione S-transferase, C-terminal GO:0004364
20249964	24.0131	9.04e-12	Solyc01g080010.2.1 // --- // Xylanase inhibitor (Fragment) (AHRD V1 **-- Q53IQ4_WHEAT); contains Interpro domain(s) IPR001461 Peptidase A1 GO:0006508 // --- // --- /// NM_001247817.1 // ACI25 // Solanum lycopersicum xyloglucan-specific fungal endoglucanase inhibitor protein precursor (ACI25), mRNA. // --- // --- /// NM_001247320.1 // Xegip // Solanum lycopersicum xyloglucan-specific fungal endogl…	main	ITAG_eugene	Xylanase inhibitor (Fragment) (AHRD V1 **-- Q53IQ4_WHEAT); contains Interpro domain(s) IPR001461 Peptidase A1 GO:0006508
20259674	23.8516	3.6e-11	Solyc02g063250.2.1 // --- // Peptide methionine sulfoxide reductase msrA (AHRD V1 *-** D7E9W5_METEZ); contains Interpro domain(s) IPR002569 Methionine sulphoxide reductase A GO:0008113,GO:0055114 // --- // --- /// XM_004233439.1 // LOC101255856 // PREDICTED: Solanum lycopersicum peptide methionine sulfoxide reductase MsrA-like (LOC101255856), mRNA. // --- // ---	main	ITAG_eugene	Peptide methionine sulfoxide reductase msrA (AHRD V1 *-** D7E9W5_METEZ); contains Interpro domain(s) IPR002569 Methionine sulphoxide reductase A GO:0008113,GO:0055114
20309264	23.6339	9.06e-14	Solyc04g016230.2.1 // --- // Glucosyltransferase (AHRD V1 **** D7URL8_9LAMI); contains Interpro domain(s) IPR002213 UDP-glucuronosyl/UDP-glucosyltransferase GO:0008152,GO:0080044 // --- // --- /// XM_004236544.1 // LOC101262709 // PREDICTED: Solanum lycopersicum zeatin O-glucosyltransferase-like (LOC101262709), mRNA. // --- // ---	main	ITAG_eugene	Glucosyltransferase (AHRD V1 **** D7URL8_9LAMI); contains Interpro domain(s) IPR002213 UDP-glucuronosyl/UDP-glucosyltransferase GO:0008152,GO:0080044
20250518	23.5412	1.67e-12	Solyc01g086660.2.1 // --- // Unknown Protein (AHRD V1) // --- // ---	main	ITAG_eugene	Unknown Protein (AHRD V1)
20359709	23.4761	4.35e-13	Solyc07g054220.1.1 // --- // Ethylene responsive transcription factor 2a (AHRD V1 *-*- C0J9I7_9ROSA); contains Interpro domain(s) IPR001471 Pathogenesis-related transcriptional factor and ERF, DNA-binding GO:0003677,GO:0006355 // --- // --- /// XM_004243291.1 // LOC101264838 // PREDICTED: Solanum lycopersicum ethylene-responsive transcription factor ERF054-like (LOC101264838), mRNA. // --- // ---	main	ITAG_eugene	Ethylene responsive transcription factor 2a (AHRD V1 *-*- C0J9I7_9ROSA); contains Interpro domain(s) IPR001471 Pathogenesis-related transcriptional factor and ERF, DNA-binding GO:0003677,GO:0006355
20392953	23.0762	2.27e-14	Solyc10g008150.1.1 // --- // Glutaredoxin (AHRD V1 ***- B9MYC1_POPTR); contains Interpro domain(s) IPR011905 Glutaredoxin-like, plant II GO:0005515,GO:0045454 // --- // --- /// XM_004248131.1 // LOC101267563 // PREDICTED: Solanum lycopersicum glutaredoxin-C9-like (LOC101267563), mRNA. // --- // ---	main	ITAG_eugene	Glutaredoxin (AHRD V1 ***- B9MYC1_POPTR); contains Interpro domain(s) IPR011905 Glutaredoxin-like, plant II GO:0005515,GO:0045454
20237263	22.3856	3.3e-11	Solyc01g087980.2.1 // --- // Unknown Protein (AHRD V1) // --- // ---	main	ITAG_eugene	Unknown Protein (AHRD V1)
20318085	22.2639	1.03e-09	Solyc05g014300.1.1 // --- // Unknown Protein (AHRD V1) // --- // ---	main	ITAG_eugene	Unknown Protein (AHRD V1)
20386637	21.9513	1.54e-09	Solyc09g011510.2.1 // --- // Glutathione S-transferase-like protein (AHRD V1 **** A8DUB0_SOLLC); contains Interpro domain(s) IPR004046 Glutathione S-transferase, C-terminal GO:0004364,GO:0043295 // --- // --- /// XR_183073.1 // LOC101267923 // PREDICTED: Solanum lycopersicum probable glutathione S-transferase-like (LOC101267923), misc_RNA. // --- // ---	main	ITAG_eugene	Glutathione S-transferase-like protein (AHRD V1 **** A8DUB0_SOLLC); contains Interpro domain(s) IPR004046 Glutathione S-transferase, C-terminal GO:0004364,GO:0043295
20390621	21.8494	2.77e-13	Solyc09g082480.1.1 // --- // Protein RDM1 (AHRD V1 ***- RDM1_ARATH); contains Interpro domain(s) IPR015270 Protein of unknown function DUF1950 GO:0043621 // --- // --- /// XM_004247626.1 // LOC101253130 // PREDICTED: Solanum lycopersicum protein RDM1-like (LOC101253130), mRNA. // --- // ---	main	ITAG_eugene	Protein RDM1 (AHRD V1 ***- RDM1_ARATH); contains Interpro domain(s) IPR015270 Protein of unknown function DUF1950 GO:0043621
20374242	21.7347	3.36e-10	Solyc08g068730.1.1 // --- // N-acetyltransferase (AHRD V1 ***- B6SUK9_MAIZE); contains Interpro domain(s) IPR000182 GCN5-related N-acetyltransferase GO:0008152 // --- // --- /// NM_001247948.1 // THT1-3 // Solanum lycopersicum N-hydroxycinnamoyl-CoA:tyramine N-hydroxycinnamoyl transferase THT1-3 (THT1-3), mRNA. // --- // ---	main	ITAG_eugene	N-acetyltransferase (AHRD V1 ***- B6SUK9_MAIZE); contains Interpro domain(s) IPR000182 GCN5-related N-acetyltransferase GO:0008152
20351135	21.5197	2.24e-09	Solyc07g048060.1.1 // --- // Auxin-induced protein-like (AHRD V1 **-- Q6YUI4_ORYSJ); contains Interpro domain(s) IPR007613 Protein of unknown function DUF568, DOMON-like // --- // --- /// XM_004243819.1 // LOC101260840 // PREDICTED: Solanum lycopersicum auxin-induced in root cultures protein 12-like (LOC101260840), mRNA. // --- // ---	main	ITAG_eugene	Auxin-induced protein-like (AHRD V1 **-- Q6YUI4_ORYSJ); contains Interpro domain(s) IPR007613 Protein of unknown function DUF568, DOMON-like
20407971	21.4488	5.51e-12	XM_004250184.1 // LOC101246781 // PREDICTED: Solanum lycopersicum 60S ribosomal export protein NMD3-like (LOC101246781), mRNA. // --- // --- /// Solyc11g011780.1.1 // --- // Nonsense-mediated mRNA decay NMD3 family protein (AHRD V1 **-- D7LQL6_ARALY); contains Interpro domain(s) IPR007064 NMD3 // --- // ---	main	blat	PREDICTED: Solanum lycopersicum 60S ribosomal export protein NMD3-like (LOC101246781), mRNA.
20393451	21.031	1.38e-10	Solyc10g011930.1.1 // --- // Phenylalanine ammonia-lyase (AHRD V1 ***- B5LAW0_CAPAN); contains Interpro domain(s) IPR001106 Phenylalanine/histidine ammonia-lyase GO:0003824,GO:0009058 // --- // --- /// XM_004248393.1 // LOC101246969 // PREDICTED: Solanum lycopersicum phenylalanine ammonia-lyase-like (LOC101246969), mRNA. // --- // ---	main	ITAG_eugene	Phenylalanine ammonia-lyase (AHRD V1 ***- B5LAW0_CAPAN); contains Interpro domain(s) IPR001106 Phenylalanine/histidine ammonia-lyase GO:0003824,GO:0009058
20376441	20.9255	1.94e-13	Solyc08g080860.2.1 // --- // Unknown Protein (AHRD V1) // --- // --- /// XM_004245568.1 // LOC101261438 // PREDICTED: Solanum lycopersicum uncharacterized LOC101261438 (LOC101261438), mRNA. // --- // ---	main	ITAG_eugene	Unknown Protein (AHRD V1)
20294572	20.7756	1.33e-12	Solyc03g098740.1.1 // --- // Kunitz trypsin inhibitor (AHRD V1 **** B8Y888_TOBAC); contains Interpro domain(s) IPR011065 Kunitz inhibitor ST1-like GO:0004866,GO:0004867,GO:0015066 // --- // --- /// XM_004235444.1 // LOC101244562 // PREDICTED: Solanum lycopersicum miraculin-like (LOC101244562), partial mRNA. // --- // ---	main	ITAG_eugene	Kunitz trypsin inhibitor (AHRD V1 **** B8Y888_TOBAC); contains Interpro domain(s) IPR011065 Kunitz inhibitor ST1-like GO:0004866,GO:0004867,GO:0015066
20437178	20.7049	3.58e-07	NM_001246943.1 // MTSHP // Solanum lycopersicum mitochondrial small heat shock protein (MTSHP), nuclear gene encoding mitochondrial protein, mRNA. // --- // ---	rescue	other	Solanum lycopersicum mitochondrial small heat shock protein (MTSHP), nuclear gene encoding mitochondrial protein, mRNA.
20379502	20.6886	1.84e-10	Solyc09g014990.2.1 // --- // WRKY-like transcription factor (AHRD V1 **** Q06B53_SOLPE); contains Interpro domain(s) IPR003657 DNA-binding WRKY GO:0003700,GO:0005515,GO:0045449 // --- // --- /// XM_004246260.1 // LOC101268787 // PREDICTED: Solanum lycopersicum probable WRKY transcription factor 33-like (LOC101268787), mRNA. // --- // ---	main	ITAG_eugene	WRKY-like transcription factor (AHRD V1 **** Q06B53_SOLPE); contains Interpro domain(s) IPR003657 DNA-binding WRKY GO:0003700,GO:0005515,GO:0045449
20396370	20.4918	2.94e-12	Solyc10g076670.1.1 // --- // Anthocyanidin synthase (AHRD V1 **-- Q2QCX4_GOSHI) // --- // --- /// XR_183197.1 // LOC101248924 // PREDICTED: Solanum lycopersicum leucoanthocyanidin dioxygenase-like (LOC101248924), misc_RNA. // --- // --- /// Solyc10g076680.1.1 // --- // 1-aminocyclopropane-1-carboxylate oxidase (AHRD V1 **-- Q069K4_9SOLA); contains Interpro domain(s) IPR005123 Oxoglutarate and iro…	main	ITAG_eugene	Anthocyanidin synthase (AHRD V1 **-- Q2QCX4_GOSHI)
20255329	20.4909	3.42e-12	XR_182390.1 // LOC101252230 // PREDICTED: Solanum lycopersicum uncharacterized LOC101252230 (LOC101252230), misc_RNA. // --- // --- /// Solyc01g104730.2.1 // --- // MAPK activating protein (AHRD V1 ***- B6TKI4_MAIZE); contains Interpro domain(s) IPR005178 Protein of unknown function DUF300 // --- // ---	main	blat	PREDICTED: Solanum lycopersicum uncharacterized LOC101252230 (LOC101252230), misc_RNA.
20405768	20.4432	7.42e-12	Solyc10g085880.1.1 // --- // UDP-glucosyltransferase family 1 protein (AHRD V1 ***- C6KI43_CITSI); contains Interpro domain(s) IPR002213 UDP-glucuronosyl/UDP-glucosyltransferase GO:0008152 // --- // --- /// XM_004249570.1 // LOC101261181 // PREDICTED: Solanum lycopersicum UDP-glycosyltransferase 73C4-like, transcript variant 1 (LOC101261181), mRNA. // --- // ---	main	ITAG_eugene	UDP-glucosyltransferase family 1 protein (AHRD V1 ***- C6KI43_CITSI); contains Interpro domain(s) IPR002213 UDP-glucuronosyl/UDP-glucosyltransferase GO:0008152
20231256	20.395	9.77e-12	Solyc01g005410.2.1 // --- // Calcium binding protein Caleosin (AHRD V1 **-* A8N0P5_COPC7); contains Interpro domain(s) IPR007736 Caleosin related GO:0005509 // --- // --- /// XM_004228657.1 // LOC101245874 // PREDICTED: Solanum lycopersicum probable peroxygenase 5-like (LOC101245874), mRNA. // --- // ---	main	ITAG_eugene	Calcium binding protein Caleosin (AHRD V1 **-* A8N0P5_COPC7); contains Interpro domain(s) IPR007736 Caleosin related GO:0005509
20358197	20.3776	5.51e-12	Solyc07g042550.2.1 // --- // Sucrose synthase (AHRD V1 **** O82691_SOLLC); contains Interpro domain(s) IPR012820 Sucrose synthase, plants and cyanobacteria IPR000368 Sucrose synthase GO:0005985,GO:0009058,GO:0016157 // --- // --- /// NM_001247875.1 // sus3 // Solanum lycopersicum sucrose synthase (sus3), mRNA. // --- // ---	main	ITAG_eugene	Sucrose synthase (AHRD V1 **** O82691_SOLLC); contains Interpro domain(s) IPR012820 Sucrose synthase, plants and cyanobacteria IPR000368 Sucrose synthase GO:0005985,GO:0009058,GO:0016157
20405326	19.9927	1.39e-12	Solyc10g084400.1.1 // --- // Glutathione S-transferase (AHRD V1 ***- Q76KW1_PEA); contains Interpro domain(s) IPR017933 Glutathione S-transferase/chloride channel, C-terminal // --- // --- /// XM_004249461.1 // LOC101253845 // PREDICTED: Solanum lycopersicum glutathione S-transferase L3-like, transcript variant 1 (LOC101253845), mRNA. // --- // --- /// XM_004249462.1 // LOC101253845 // PREDICTED:…	main	ITAG_eugene	Glutathione S-transferase (AHRD V1 ***- Q76KW1_PEA); contains Interpro domain(s) IPR017933 Glutathione S-transferase/chloride channel, C-terminal
20347556	19.9809	2.99e-13	Solyc07g006890.1.1 // --- // Cytochrome P450 GO:0019825,GO:0020037,GO:0055114 // --- // --- /// XM_004242642.1 // LOC101246836 // PREDICTED: Solanum lycopersicum cytochrome P450 94A1-like (LOC101246836), mRNA. // --- // ---	main	ITAG_eugene	Cytochrome P450 GO:0019825,GO:0020037,GO:0055114
20267286	19.7978	1.15e-15	Solyc02g093710.1.1 // --- // Genomic DNA chromosome 3 TAC clone K1G2 (AHRD V1 *-*- Q9LTZ3_ARATH) // --- // --- /// XM_004231769.1 // LOC101055601 // PREDICTED: Solanum lycopersicum Hop-interacting protein THI031 (LOC101055601), mRNA. // --- // ---	main	ITAG_eugene	Genomic DNA chromosome 3 TAC clone K1G2 (AHRD V1 *-*- Q9LTZ3_ARATH)
20305647	19.6105	3.16e-11	Solyc04g077980.1.1 // --- // Zinc-finger protein (AHRD V1 ***- Q40899_PETHY); contains Interpro domain(s) IPR007087 Zinc finger, C2H2-type GO:0003700,GO:0005622,GO:0016564 // --- // --- /// NM_001247789.2 // CZFP1 // Solanum lycopersicum C2H2-type zinc finger protein (CZFP1), mRNA. // --- // ---	main	ITAG_eugene	Zinc-finger protein (AHRD V1 ***- Q40899_PETHY); contains Interpro domain(s) IPR007087 Zinc finger, C2H2-type GO:0003700,GO:0005622,GO:0016564
20307595	19.4269	9.46e-13	Solyc04g007140.1.1 // --- // Unknown Protein (AHRD V1) // --- // ---	main	ITAG_eugene	Unknown Protein (AHRD V1)
20341050	19.3626	1.46e-13	Solyc06g050140.1.1 // --- // Unknown Protein (AHRD V1) // --- // ---	main	ITAG_eugene	Unknown Protein (AHRD V1)
20360333	19.321	4.72e-13	Solyc07g056320.2.1 // --- // ER glycerol-phosphate acyltransferase (AHRD V1 **** B9T753_RICCO); contains Interpro domain(s) IPR002123 Phospholipid/glycerol acyltransferase GO:0003841,GO:0008152 // --- // --- /// XM_004243156.1 // LOC101247838 // PREDICTED: Solanum lycopersicum glycerol-3-phosphate acyltransferase 1-like (LOC101247838), mRNA. // --- // ---	main	ITAG_eugene	ER glycerol-phosphate acyltransferase (AHRD V1 **** B9T753_RICCO); contains Interpro domain(s) IPR002123 Phospholipid/glycerol acyltransferase GO:0003841,GO:0008152
20340413	18.7819	1.13e-11	Solyc06g035620.2.1 // --- // Scarecrow-like 1 transcription factor (Fragment) (AHRD V1 **-* B1PPU0_PINPS); contains Interpro domain(s) IPR005202 GRAS transcription factor GO:0003700 // --- // --- /// XR_182828.1 // LOC101268689 // PREDICTED: Solanum lycopersicum chitin-inducible gibberellin-responsive protein 1-like (LOC101268689), misc_RNA. // --- // ---	main	ITAG_eugene	Scarecrow-like 1 transcription factor (Fragment) (AHRD V1 **-* B1PPU0_PINPS); contains Interpro domain(s) IPR005202 GRAS transcription factor GO:0003700
20272445	18.7324	5.08e-15	Solyc02g076830.1.1 // --- // S-locus-specific glycoprotein (Fragment) (AHRD V1 **-- Q84V84_CICIN); contains Interpro domain(s) IPR001480 Curculin-like (mannose-binding) lectin GO:0005529 // --- // --- /// XM_004233015.1 // LOC101253447 // PREDICTED: Solanum lycopersicum epidermis-specific secreted glycoprotein EP1-like (LOC101253447), mRNA. // --- // ---	main	ITAG_eugene	S-locus-specific glycoprotein (Fragment) (AHRD V1 **-- Q84V84_CICIN); contains Interpro domain(s) IPR001480 Curculin-like (mannose-binding) lectin GO:0005529
20385102	18.556	1.29e-12	Solyc09g005560.2.1 // --- // Zinc finger and SCAN domain containing 29 (Predicted) (AHRD V1 *--- A9X1B1_PAPAN); contains Interpro domain(s) IPR017877 MYB-like // --- // --- /// XM_004246705.1 // LOC101249201 // PREDICTED: Solanum lycopersicum trihelix transcription factor GT-3b-like (LOC101249201), mRNA. // --- // ---	main	ITAG_eugene	Zinc finger and SCAN domain containing 29 (Predicted) (AHRD V1 * A9X1B1_PAPAN); contains Interpro domain(s) IPR017877 MYB-like
20239547	17.8256	4.74e-15	Solyc01g097570.2.1 // --- // Unknown Protein (AHRD V1) // --- // --- /// XM_004230061.1 // LOC101265774 // PREDICTED: Solanum lycopersicum uncharacterized LOC101265774 (LOC101265774), mRNA. // --- // ---	main	ITAG_eugene	Unknown Protein (AHRD V1)
20399567	17.7237	4.12e-12	Solyc10g007280.2.1 // --- // AAA-ATPase (AHRD V1 **-* C3TX92_BRASY); contains Interpro domain(s) IPR003959 ATPase, AAA-type, core GO:0005524,GO:0016887,GO:0017111 // --- // --- /// XM_004248195.1 // LOC101261461 // PREDICTED: Solanum lycopersicum probable mitochondrial chaperone BCS1-A-like (LOC101261461), mRNA. // --- // ---	main	ITAG_eugene	AAA-ATPase (AHRD V1 **-* C3TX92_BRASY); contains Interpro domain(s) IPR003959 ATPase, AAA-type, core GO:0005524,GO:0016887,GO:0017111
20255610	17.6051	1.28e-09	Solyc01g105450.2.1 // --- // ABC transporter G family member 11 (AHRD V1 ***- AB11G_ARATH); contains Interpro domain(s) IPR013525 ABC-2 type transporter GO:0008559,GO:0016020,GO:0016887,GO:0017111 // --- // --- /// XM_004230503.1 // LOC101246670 // PREDICTED: Solanum lycopersicum ABC transporter G family member 11-like (LOC101246670), mRNA. // --- // ---	main	ITAG_eugene	ABC transporter G family member 11 (AHRD V1 ***- AB11G_ARATH); contains Interpro domain(s) IPR013525 ABC-2 type transporter GO:0008559,GO:0016020,GO:0016887,GO:0017111
20269012	17.4079	1.19e-10	Solyc02g036480.1.1 // --- // Harpin-induced protein-like (Fragment) (AHRD V1 **-- D2CFH8_COFAR); contains Interpro domain(s) IPR010847 Harpin-induced 1 // --- // ---	main	ITAG_eugene	Harpin-induced protein-like (Fragment) (AHRD V1 **-- D2CFH8_COFAR); contains Interpro domain(s) IPR010847 Harpin-induced 1
20436656	17.4064	9.61e-12	XM_004251259.1 // LOC101261885 // PREDICTED: Solanum lycopersicum zinc finger protein ZAT11-like (LOC101261885), mRNA. // --- // ---	rescue	other	PREDICTED: Solanum lycopersicum zinc finger protein ZAT11-like (LOC101261885), mRNA.
20396614	16.8846	1.33e-12	Solyc10g078440.1.1 // --- // Unknown Protein (AHRD V1); contains Interpro domain(s) IPR008889 VQ // --- // --- /// XM_004249088.1 // LOC101268236 // PREDICTED: Solanum lycopersicum uncharacterized LOC101268236 (LOC101268236), mRNA. // --- // ---	main	ITAG_eugene	Unknown Protein (AHRD V1); contains Interpro domain(s) IPR008889 VQ
20374745	16.834	3.16e-11	Solyc08g075320.2.1 // --- // Cytochrome P450 GO:0010295,GO:0020037,GO:0055114 // --- // --- /// XM_004245970.1 // LOC101254720 // PREDICTED: Solanum lycopersicum abscisic acid 8'-hydroxylase 1-like (LOC101254720), mRNA. // --- // ---	main	ITAG_eugene	Cytochrome P450 GO:0010295,GO:0020037,GO:0055114
20326948	16.8267	2.52e-13	Solyc05g041920.2.1 // --- // Ribonuclease 3 (AHRD V1 ***- C3FP31_BACTB); contains Interpro domain(s) IPR000999 Ribonuclease III GO:0005515,GO:0006396 // --- // --- /// XM_004240115.1 // LOC101253789 // PREDICTED: Solanum lycopersicum ribonuclease 3-like protein 3-like (LOC101253789), mRNA. // --- // ---	main	ITAG_eugene	Ribonuclease 3 (AHRD V1 ***- C3FP31_BACTB); contains Interpro domain(s) IPR000999 Ribonuclease III GO:0005515,GO:0006396
20435916	16.5119	1.68e-13	XM_004237828.1 // LOC101244483 // PREDICTED: Solanum lycopersicum uncharacterized LOC101244483 (LOC101244483), mRNA. // --- // ---	rescue	other	PREDICTED: Solanum lycopersicum uncharacterized LOC101244483 (LOC101244483), mRNA.
20268114	16.3934	2.64e-12	Solyc02g021220.1.1 // --- // Subtilisin-like protease (AHRD V1 **-- A9XG40_TOBAC); contains Interpro domain(s) IPR015500 Peptidase S8, subtilisin-related GO:0004252,GO:0006508,GO:0043086 // --- // --- /// XM_004231484.1 // LOC101256929 // PREDICTED: Solanum lycopersicum subtilisin-like protease-like (LOC101256929), mRNA. // --- // ---	main	ITAG_eugene	Subtilisin-like protease (AHRD V1 **-- A9XG40_TOBAC); contains Interpro domain(s) IPR015500 Peptidase S8, subtilisin-related GO:0004252,GO:0006508,GO:0043086
20331454	16.3745	2e-09	Solyc06g035960.2.1 // --- // 4-coumarate-CoA ligase-like protein (AHRD V1 **** Q9SMT7_ARATH); contains Interpro domain(s) IPR000873 AMP-dependent synthetase and ligase GO:0008152,GO:0016207 // --- // --- /// XM_004240685.1 // LOC101265548 // PREDICTED: Solanum lycopersicum 4-coumarate--CoA ligase-like 10-like (LOC101265548), mRNA. // --- // ---	main	ITAG_eugene	4-coumarate-CoA ligase-like protein (AHRD V1 **** Q9SMT7_ARATH); contains Interpro domain(s) IPR000873 AMP-dependent synthetase and ligase GO:0008152,GO:0016207
20432362	16.2052	6.39e-13	Solyc12g056250.1.1 // --- // Glutathione S-transferase (AHRD V1 ***- Q9M558_EUPES); contains Interpro domain(s) IPR017933 Glutathione S-transferase/chloride channel, C-terminal // --- // --- /// XM_004252541.1 // LOC101265520 // PREDICTED: Solanum lycopersicum glutathione S-transferase T1-like, transcript variant 1 (LOC101265520), mRNA. // --- // --- /// XM_004252542.1 // LOC101265520 // PREDICTE…	main	ITAG_eugene	Glutathione S-transferase (AHRD V1 ***- Q9M558_EUPES); contains Interpro domain(s) IPR017933 Glutathione S-transferase/chloride channel, C-terminal
20236877	16.0418	3.42e-12	Solyc01g086730.2.1 // --- // DUF803 domain membrane protein (AHRD V1 **-- Q4WRL6_ASPFU); contains Interpro domain(s) IPR008521 Protein of unknown function DUF803 // --- // --- /// XM_004229550.1 // LOC101262352 // PREDICTED: Solanum lycopersicum uncharacterized LOC101262352 (LOC101262352), mRNA. // --- // ---	main	ITAG_eugene	DUF803 domain membrane protein (AHRD V1 **-- Q4WRL6_ASPFU); contains Interpro domain(s) IPR008521 Protein of unknown function DUF803
20289802	15.9697	1.78e-11	Solyc03g025330.2.1 // --- // Unknown Protein (AHRD V1); contains Interpro domain(s) IPR007749 Protein of unknown function DUF677 // --- // --- /// XM_004234413.1 // LOC101246602 // PREDICTED: Solanum lycopersicum UPF0496 protein At3g49070-like (LOC101246602), mRNA. // --- // ---	main	ITAG_eugene	Unknown Protein (AHRD V1); contains Interpro domain(s) IPR007749 Protein of unknown function DUF677
20405902	15.9395	2.86e-15	Solyc10g086280.1.1 // --- // Heavy metal-associated domain containing protein expressed (AHRD V1 *-*- Q10RN8_ORYSJ); contains Interpro domain(s) IPR006121 Heavy metal transport/detoxification protein GO:0030001 // --- // --- /// XM_004249566.1 // LOC101259996 // PREDICTED: Solanum lycopersicum uncharacterized LOC101259996 (LOC101259996), mRNA. // --- // ---	main	ITAG_eugene	Heavy metal-associated domain containing protein expressed (AHRD V1 *-*- Q10RN8_ORYSJ); contains Interpro domain(s) IPR006121 Heavy metal transport/detoxification protein GO:0030001
20384328	15.8826	1.11e-13	Solyc09g092500.1.1 // --- // UDP-glucosyltransferase family 1 protein (AHRD V1 **** C6KI44_CITSI); contains Interpro domain(s) IPR002213 UDP-glucuronosyl/UDP-glucosyltransferase GO:0008152,GO:0080018 // --- // --- /// XM_004247846.1 // LOC101250450 // PREDICTED: Solanum lycopersicum UDP-glycosyltransferase 75C1-like (LOC101250450), mRNA. // --- // ---	main	ITAG_eugene	UDP-glucosyltransferase family 1 protein (AHRD V1 **** C6KI44_CITSI); contains Interpro domain(s) IPR002213 UDP-glucuronosyl/UDP-glucosyltransferase GO:0008152,GO:0080018
20346858	15.8528	9.89e-14	Solyc06g084440.2.1 // --- // Nuclear protein localization 4 (AHRD V1 ***- D3B583_POLPA); contains Interpro domain(s) IPR007717 NPL4 // --- // --- /// XM_004242272.1 // LOC101248688 // PREDICTED: Solanum lycopersicum NPL4-like protein 2-like (LOC101248688), mRNA. // --- // ---	main	ITAG_eugene	Nuclear protein localization 4 (AHRD V1 ***- D3B583_POLPA); contains Interpro domain(s) IPR007717 NPL4
20383319	15.8304	5.13e-08	Solyc09g089580.2.1 // --- // 1-aminocyclopropane-1-carboxylate oxidase-like protein (AHRD V1 **-* Q9LTH8_ARATH); contains Interpro domain(s) IPR005123 Oxoglutarate and iron-dependent oxygenase GO:0009815,GO:0016491 // --- // --- /// XM_004247652.1 // LOC101268031 // PREDICTED: Solanum lycopersicum 1-aminocyclopropane-1-carboxylate oxidase homolog (LOC101268031), mRNA. // --- // ---	main	ITAG_eugene	1-aminocyclopropane-1-carboxylate oxidase-like protein (AHRD V1 **-* Q9LTH8_ARATH); contains Interpro domain(s) IPR005123 Oxoglutarate and iron-dependent oxygenase GO:0009815,GO:0016491
20400432	15.584	2.64e-12	Solyc10g012370.2.1 // --- // Cysteine synthase (AHRD V1 **** Q76MX2_SOLTU); contains Interpro domain(s) IPR005859 Cysteine synthase A GO:0004124,GO:0006535,GO:0008152 // --- // --- /// XM_004248001.1 // LOC101253940 // PREDICTED: Solanum lycopersicum bifunctional L-3-cyanoalanine synthase/cysteine synthase 1, mitochondrial-like (LOC101253940), mRNA. // --- // ---	main	ITAG_eugene	Cysteine synthase (AHRD V1 **** Q76MX2_SOLTU); contains Interpro domain(s) IPR005859 Cysteine synthase A GO:0004124,GO:0006535,GO:0008152
20379102	15.5348	1.37e-11	Solyc09g011550.2.1 // --- // Glutathione S-transferase-like protein (AHRD V1 **** A8DUB0_SOLLC); contains Interpro domain(s) IPR004046 Glutathione S-transferase, C-terminal GO:0004364 // --- // --- /// XM_004246335.1 // LOC101266149 // PREDICTED: Solanum lycopersicum probable glutathione S-transferase-like (LOC101266149), mRNA. // --- // ---	main	ITAG_eugene	Glutathione S-transferase-like protein (AHRD V1 **** A8DUB0_SOLLC); contains Interpro domain(s) IPR004046 Glutathione S-transferase, C-terminal GO:0004364
20292689	15.4857	4.87e-08	Solyc03g080190.2.1 // --- // Flavanone 3-hydroxylase-like protein (AHRD V1 **-- Q9FLV0_ARATH); contains Interpro domain(s) IPR005123 Oxoglutarate and iron-dependent oxygenase GO:0016491 // --- // --- /// NM_001246911.1 // LOC100736526 // Solanum lycopersicum flavonoid biosynthesis oxidoreductase protein (LOC100736526), mRNA. // --- // ---	main	ITAG_eugene	Flavanone 3-hydroxylase-like protein (AHRD V1 **-- Q9FLV0_ARATH); contains Interpro domain(s) IPR005123 Oxoglutarate and iron-dependent oxygenase GO:0016491
20266963	15.4728	1.82e-13	Solyc02g092860.2.1 // --- // Cytochrome P450 GO:0019825,GO:0020037,GO:0055114 // --- // --- /// XM_004231839.1 // LOC101250559 // PREDICTED: Solanum lycopersicum cytochrome P450 81D1-like (LOC101250559), mRNA. // --- // ---	main	ITAG_eugene	Cytochrome P450 GO:0019825,GO:0020037,GO:0055114
20229221	15.467	2.68e-11	Solyc00g170200.1.1 // --- // Hydrolase alpha/beta fold family protein (AHRD V1 ***- D7L528_ARALY) // --- // --- /// XM_004253433.1 // LOC101258450 // PREDICTED: Solanum lycopersicum uncharacterized LOC101258450 (LOC101258450), mRNA. // --- // ---	main	ITAG_eugene	Hydrolase alpha/beta fold family protein (AHRD V1 ***- D7L528_ARALY)
20336845	15.4011	4.09e-10	Solyc06g074420.1.1 // --- // Cytochrome P450 GO:0019825,GO:0020037,GO:0055114 // --- // --- /// XM_004242060.1 // LOC101262529 // PREDICTED: Solanum lycopersicum cytochrome P450 94A1-like (LOC101262529), mRNA. // --- // ---	main	ITAG_eugene	Cytochrome P450 GO:0019825,GO:0020037,GO:0055114
20244116	15.3096	1.18e-11	Solyc01g111250.2.1 // --- // Phosphatidylinositol-specific phospholipase c (AHRD V1 *-*- B9UXN2_LISMO); contains Interpro domain(s) IPR017946 PLC-like phosphodiesterase, TIM beta/alpha-barrel domain GO:0006629,GO:0023034 // --- // --- /// XM_004230966.1 // LOC101258705 // PREDICTED: Solanum lycopersicum uncharacterized LOC101258705 (LOC101258705), mRNA. // --- // ---	main	ITAG_eugene	Phosphatidylinositol-specific phospholipase c (AHRD V1 *-*- B9UXN2_LISMO); contains Interpro domain(s) IPR017946 PLC-like phosphodiesterase, TIM beta/alpha-barrel domain GO:0006629,GO:0023034
20296152	15.294	9.77e-12	Solyc03g115610.2.1 // --- // Receptor like kinase, RLK GO:0005515,GO:0006468,GO:0042803 // --- // --- /// XM_004235921.1 // LOC101255483 // PREDICTED: Solanum lycopersicum probable LRR receptor-like serine/threonine-protein kinase At1g74360-like (LOC101255483), mRNA. // --- // ---	main	ITAG_eugene	Receptor like kinase, RLK GO:0005515,GO:0006468,GO:0042803
20302903	15.2611	2.15e-15	Solyc04g051690.2.1 // --- // WRKY transcription factor 16 (AHRD V1 ***- C9DI05_9ROSI); contains Interpro domain(s) IPR003657 DNA-binding WRKY GO:0045449 // --- // --- /// XM_004237419.1 // LOC101258361 // PREDICTED: Solanum lycopersicum probable WRKY transcription factor 51-like (LOC101258361), mRNA. // --- // ---	main	ITAG_eugene	WRKY transcription factor 16 (AHRD V1 ***- C9DI05_9ROSI); contains Interpro domain(s) IPR003657 DNA-binding WRKY GO:0045449
20261308	15.2195	2.37e-13	Solyc02g071350.2.1 // --- // Lipid A export ATP-binding/permease protein msbA (AHRD V1 *--* MSBA_CHRVO); contains Interpro domain(s) IPR003439 ABC transporter-like GO:0003697,GO:0004409,GO:0005324,GO:0005524,GO:0008097,GO:0008514,GO:0015232,GO:0015459,GO:0016021,GO:0016887,GO:0017111,GO:0019905,GO:0034634,GO:0046978,GO:0046979 // --- // --- /// XM_004233814.1 // LOC101258034 // PREDICTED: Solanum…	main	ITAG_eugene	Lipid A export ATP-binding/permease protein msbA (AHRD V1 *--* MSBA_CHRVO); contains Interpro domain(s) IPR003439 ABC transporter-like GO:0003697,GO:0004409,GO:0005324,GO:0005524,GO:0008097,GO:0008514,GO:0015232,GO:0015459,GO:0016021,GO:0016887,GO:0017111,GO:0019905,GO:0034634,GO:0046978,GO:0046979
20239480	14.8992	4.35e-13	Solyc01g097390.2.1 // --- // Aldo/keto reductase family protein (AHRD V1 ***- D7KWQ9_ARALY); contains Interpro domain(s) IPR001395 Aldo/keto reductase GO:0006468,GO:0055114 // --- // --- /// XM_004230052.1 // LOC101263159 // PREDICTED: Solanum lycopersicum perakine reductase-like (LOC101263159), mRNA. // --- // ---	main	ITAG_eugene	Aldo/keto reductase family protein (AHRD V1 ***- D7KWQ9_ARALY); contains Interpro domain(s) IPR001395 Aldo/keto reductase GO:0006468,GO:0055114
20369481	14.8776	3.71e-09	Solyc08g083110.2.1 // --- // Cystathionine gamma-lyase (AHRD V1 ***- D2LF58_RHOVA); contains Interpro domain(s) IPR000277 Cys/Met metabolism, pyridoxal phosphate-dependent enzyme GO:0006520,GO:0030170 // --- // ---	main	ITAG_eugene	Cystathionine gamma-lyase (AHRD V1 ***- D2LF58_RHOVA); contains Interpro domain(s) IPR000277 Cys/Met metabolism, pyridoxal phosphate-dependent enzyme GO:0006520,GO:0030170
20275438	14.8411	1.2e-10	Solyc02g085830.2.1 // --- // IST1 homolog (AHRD V1 **-- C1BSR8_9MAXI); contains Interpro domain(s) IPR005061 Protein of unknown function DUF292, eukaryotic // --- // --- /// XM_004232320.1 // LOC101246301 // PREDICTED: Solanum lycopersicum IST1-like protein-like (LOC101246301), mRNA. // --- // ---	main	ITAG_eugene	IST1 homolog (AHRD V1 **-- C1BSR8_9MAXI); contains Interpro domain(s) IPR005061 Protein of unknown function DUF292, eukaryotic
20435138	14.6395	4.43e-12	Solyc06g035620.2.1 // --- // Scarecrow-like 1 transcription factor (Fragment) (AHRD V1 **-* B1PPU0_PINPS); contains Interpro domain(s) IPR005202 GRAS transcription factor GO:0003700 // --- // --- /// Solyc06g035630.1.1 // --- // GRAS family transcription factor (AHRD V1 **-- B9I7E1_POPTR) // --- // --- /// XR_182828.1 // LOC101268689 // PREDICTED: Solanum lycopersicum chitin-inducible gibberellin…	rescue	ITAG_eugene	Scarecrow-like 1 transcription factor (Fragment) (AHRD V1 **-* B1PPU0_PINPS); contains Interpro domain(s) IPR005202 GRAS transcription factor GO:0003700
20287340	14.2548	5.84e-09	Solyc03g120260.2.1 // --- // Coatomer beta&apos subunit (AHRD V1 ***- C4YSS2_CANAW); contains Interpro domain(s) IPR020472 G-protein beta WD-40 repeat, region // --- // --- /// XM_004235657.1 // LOC101248561 // PREDICTED: Solanum lycopersicum coatomer subunit beta'-2-like (LOC101248561), mRNA. // --- // ---	main	ITAG_eugene	Coatomer beta&apos subunit (AHRD V1 ***- C4YSS2_CANAW); contains Interpro domain(s) IPR020472 G-protein beta WD-40 repeat, region
20388678	14.2306	1.75e-12	Solyc09g061280.2.1 // --- // Cyclin dependent kinase inhibitor (AHRD V1 **** Q5PXG5_EUPES); contains Interpro domain(s) IPR016701 Cyclin-dependent kinase inhibitor, plant GO:0005634,GO:0030332 // --- // --- /// NM_001247055.1 // krp2 // Solanum lycopersicum p27KIP1-related-protein 2 (krp2), mRNA. // --- // ---	main	ITAG_eugene	Cyclin dependent kinase inhibitor (AHRD V1 **** Q5PXG5_EUPES); contains Interpro domain(s) IPR016701 Cyclin-dependent kinase inhibitor, plant GO:0005634,GO:0030332
20270011	14.0958	4.32e-10	Solyc02g064830.2.1 // --- // Indole-3-acetic acid-amido synthetase GH3.8 (AHRD V1 **** B6U4E2_MAIZE); contains Interpro domain(s) IPR004993 GH3 auxin-responsive promoter GO:0010279 // --- // --- /// XM_004233398.1 // LOC101268544 // PREDICTED: Solanum lycopersicum probable indole-3-acetic acid-amido synthetase GH3.1-like (LOC101268544), mRNA. // --- // ---	main	ITAG_eugene	Indole-3-acetic acid-amido synthetase GH3.8 (AHRD V1 **** B6U4E2_MAIZE); contains Interpro domain(s) IPR004993 GH3 auxin-responsive promoter GO:0010279
20379092	14.0476	1.42e-08	Solyc09g011470.2.1 // --- // Unknown Protein (AHRD V1) // --- // --- /// XM_004246342.1 // LOC101243814 // PREDICTED: Solanum lycopersicum uncharacterized LOC101243814, transcript variant 1 (LOC101243814), mRNA. // --- // --- /// XM_004246343.1 // LOC101243814 // PREDICTED: Solanum lycopersicum uncharacterized LOC101243814, transcript variant 2 (LOC101243814), mRNA. // --- // ---	main	ITAG_eugene	Unknown Protein (AHRD V1)
20296253	14.0435	6.45e-10	Solyc03g115930.1.1 // --- // Calmodulin-like protein (AHRD V1 *-*- B6TXW9_MAIZE); contains Interpro domain(s) IPR011992 EF-Hand type GO:0005509 // --- // --- /// XM_004235987.1 // LOC101249625 // PREDICTED: Solanum lycopersicum probable calcium-binding protein CML30-like (LOC101249625), mRNA. // --- // ---	main	ITAG_eugene	Calmodulin-like protein (AHRD V1 *-*- B6TXW9_MAIZE); contains Interpro domain(s) IPR011992 EF-Hand type GO:0005509
20324781	14.0009	7.41e-16	XM_004239092.1 // LOC101245648 // PREDICTED: Solanum lycopersicum sufE-like protein, chloroplastic-like (LOC101245648), mRNA. // --- // --- /// Solyc05g013710.2.1 // --- // Cysteine desulfuration protein SufE (AHRD V1 *-*- Q2RNM6_RHORT); contains Interpro domain(s) IPR003808 Fe-S metabolism associated SufE GO:0008047 // --- // ---	main	blat	PREDICTED: Solanum lycopersicum sufE-like protein, chloroplastic-like (LOC101245648), mRNA.
20358372	13.9198	1.28e-10	Solyc07g043250.1.1 // --- // Unknown Protein (AHRD V1); contains Interpro domain(s) IPR008889 VQ // --- // ---	main	ITAG_eugene	Unknown Protein (AHRD V1); contains Interpro domain(s) IPR008889 VQ
20425310	13.8923	1.08e-07	Solyc12g057080.1.1 // --- // UDP-glucuronosyltransferase (AHRD V1 **-- Q5UB81_ARATH); contains Interpro domain(s) IPR002213 UDP-glucuronosyl/UDP-glucosyltransferase GO:0008152 // --- // --- /// XM_004252483.1 // LOC101248084 // PREDICTED: Solanum lycopersicum UDP-glycosyltransferase 85A2-like (LOC101248084), mRNA. // --- // ---	main	ITAG_eugene	UDP-glucuronosyltransferase (AHRD V1 **-- Q5UB81_ARATH); contains Interpro domain(s) IPR002213 UDP-glucuronosyl/UDP-glucosyltransferase GO:0008152
20337301	13.8535	3.56e-10	Solyc06g075780.1.1 // --- // Cys2/His2 zinc-finger transcription factor (AHRD V1 **** Q4U318_SILLA); contains Interpro domain(s) IPR007087 Zinc finger, C2H2-type GO:0003700,GO:0005622 // --- // --- /// XM_004241199.1 // LOC101254394 // PREDICTED: Solanum lycopersicum zinc finger protein ZAT12-like (LOC101254394), mRNA. // --- // ---	main	ITAG_eugene	Cys2/His2 zinc-finger transcription factor (AHRD V1 **** Q4U318_SILLA); contains Interpro domain(s) IPR007087 Zinc finger, C2H2-type GO:0003700,GO:0005622
20369935	13.7982	1.01e-06	Solyc08g006330.2.1 // --- // UDP-glucose salicylic acid glucosyltransferase (AHRD V1 **** Q9M6E7_TOBAC); contains Interpro domain(s) IPR002213 UDP-glucuronosyl/UDP-glucosyltransferase GO:0008152,GO:0080002 // --- // --- /// XM_004244438.1 // LOC101264348 // PREDICTED: Solanum lycopersicum UDP-glycosyltransferase 74E1-like (LOC101264348), mRNA. // --- // ---	main	ITAG_eugene	UDP-glucose salicylic acid glucosyltransferase (AHRD V1 **** Q9M6E7_TOBAC); contains Interpro domain(s) IPR002213 UDP-glucuronosyl/UDP-glucosyltransferase GO:0008152,GO:0080002
20419618	13.676	4.65e-11	Solyc11g071740.1.1 // --- // Calmodulin-like protein (AHRD V1 ***- Q0VJ70_DATME); contains Interpro domain(s) IPR011992 EF-Hand type GO:0005509 // --- // --- /// XM_004251163.1 // LOC101257927 // PREDICTED: Solanum lycopersicum calcium-binding protein CML38-like (LOC101257927), mRNA. // --- // ---	main	ITAG_eugene	Calmodulin-like protein (AHRD V1 ***- Q0VJ70_DATME); contains Interpro domain(s) IPR011992 EF-Hand type GO:0005509
20250520	13.6263	5.09e-10	Solyc01g086670.2.1 // --- // Unknown Protein (AHRD V1) // --- // ---	main	ITAG_eugene	Unknown Protein (AHRD V1)
20398528	13.5416	1.77e-10	Solyc10g086410.2.1 // --- // Heat shock protein 70-3 (AHRD V1 ***- Q67BD0_TOBAC); contains Interpro domain(s) IPR013126 Heat shock protein 70 GO:0005524,GO:0051082 // --- // --- /// XM_004249526.1 // LOC101247772 // PREDICTED: Solanum lycopersicum heat shock cognate 70 kDa protein 2-like (LOC101247772), mRNA. // --- // ---	main	ITAG_eugene	Heat shock protein 70-3 (AHRD V1 ***- Q67BD0_TOBAC); contains Interpro domain(s) IPR013126 Heat shock protein 70 GO:0005524,GO:0051082
20425743	13.3278	2.1e-09	Solyc12g087800.1.1 // --- // Pol polyprotein (AHRD V1 ***- Q94FM1_CITPA); contains Interpro domain(s) IPR013103 Reverse transcriptase, RNA-dependent DNA polymerase // --- // ---	main	ITAG_eugene	Pol polyprotein (AHRD V1 ***- Q94FM1_CITPA); contains Interpro domain(s) IPR013103 Reverse transcriptase, RNA-dependent DNA polymerase
20256107	13.2684	8.37e-09	Solyc01g107390.2.1 // --- // Auxin-responsive GH3 product (AHRD V1 ***- Q05680_SOYBN); contains Interpro domain(s) IPR004993 GH3 auxin-responsive promoter // --- // --- /// XM_004230673.1 // LOC101246970 // PREDICTED: Solanum lycopersicum probable indole-3-acetic acid-amido synthetase GH3.1-like (LOC101246970), mRNA. // --- // ---	main	ITAG_eugene	Auxin-responsive GH3 product (AHRD V1 ***- Q05680_SOYBN); contains Interpro domain(s) IPR004993 GH3 auxin-responsive promoter
20315654	13.204	2.06e-12	Solyc05g005250.2.1 // --- // Pantothenate kinase (AHRD V1 **** C1MLQ0_MICPS); contains Interpro domain(s) IPR004567 Eukaryotic pantothenate kinase IPR011602 Fumble GO:0004594,GO:0015937 // --- // --- /// NM_001247195.1 // pnk-1 // Solanum lycopersicum partially similar to pantothenate kinase family protein (pnk-1), mRNA. // --- // ---	main	ITAG_eugene	Pantothenate kinase (AHRD V1 **** C1MLQ0_MICPS); contains Interpro domain(s) IPR004567 Eukaryotic pantothenate kinase IPR011602 Fumble GO:0004594,GO:0015937
20396312	13.1897	4.58e-10	Solyc10g076370.1.1 // --- // Ethylene-responsive transcription factor 13 (AHRD V1 *-*- ERF99_ARATH); contains Interpro domain(s) IPR001471 Pathogenesis-related transcriptional factor and ERF, DNA-binding GO:0003677,GO:0006355 // --- // --- /// XM_004249016.1 // LOC101245410 // PREDICTED: Solanum lycopersicum uncharacterized LOC101245410 (LOC101245410), mRNA. // --- // ---	main	ITAG_eugene	Ethylene-responsive transcription factor 13 (AHRD V1 *-*- ERF99_ARATH); contains Interpro domain(s) IPR001471 Pathogenesis-related transcriptional factor and ERF, DNA-binding GO:0003677,GO:0006355
20256195	13.1449	2.94e-12	Solyc01g107770.1.1 // --- // UDP-glucosyltransferase family 1 protein (AHRD V1 **** C6KI43_CITSI); contains Interpro domain(s) IPR002213 UDP-glucuronosyl/UDP-glucosyltransferase GO:0008152,GO:0080044 // --- // --- /// XR_182391.1 // LOC101256425 // PREDICTED: Solanum lycopersicum UDP-glucose flavonoid 3-O-glucosyltransferase 7-like (LOC101256425), misc_RNA. // --- // ---	main	ITAG_eugene	UDP-glucosyltransferase family 1 protein (AHRD V1 **** C6KI43_CITSI); contains Interpro domain(s) IPR002213 UDP-glucuronosyl/UDP-glucosyltransferase GO:0008152,GO:0080044
20395447	13.0188	2.25e-12	Solyc10g052880.1.1 // --- // LRR receptor-like serine/threonine-protein kinase, RLP GO:0004675,GO:0005515 // --- // --- /// XM_004248655.1 // LOC101262461 // PREDICTED: Solanum lycopersicum probably inactive leucine-rich repeat receptor-like protein kinase At2g25790-like (LOC101262461), mRNA. // --- // ---	main	ITAG_eugene	LRR receptor-like serine/threonine-protein kinase, RLP GO:0004675,GO:0005515
20431492	12.7848	3.15e-12	Solyc12g042600.1.1 // --- // UDP-glucosyltransferase family 1 protein (AHRD V1 ***- C6KI43_CITSI); contains Interpro domain(s) IPR002213 UDP-glucuronosyl/UDP-glucosyltransferase GO:0008152 // --- // --- /// XM_004252255.1 // LOC101257246 // PREDICTED: Solanum lycopersicum UDP-glycosyltransferase 73C4-like (LOC101257246), mRNA. // --- // ---	main	ITAG_eugene	UDP-glucosyltransferase family 1 protein (AHRD V1 ***- C6KI43_CITSI); contains Interpro domain(s) IPR002213 UDP-glucuronosyl/UDP-glucosyltransferase GO:0008152
20353044	12.7516	1.7e-08	Solyc07g062490.1.1 // --- // S-locus-specific glycoprotein (AHRD V1 **-- SLSG0_BRAOA); contains Interpro domain(s) IPR001480 Curculin-like (mannose-binding) lectin GO:0005529 // --- // --- /// XM_004244227.1 // LOC101268888 // PREDICTED: Solanum lycopersicum epidermis-specific secreted glycoprotein EP1-like (LOC101268888), mRNA. // --- // ---	main	ITAG_eugene	S-locus-specific glycoprotein (AHRD V1 **-- SLSG0_BRAOA); contains Interpro domain(s) IPR001480 Curculin-like (mannose-binding) lectin GO:0005529
20275947	12.6482	2.35e-13	Solyc02g087410.2.1 // --- // Lipid A export ATP-binding/permease protein msbA (AHRD V1 *--- MSBA_CHRVO); contains Interpro domain(s) IPR003439 ABC transporter-like GO:0010329,GO:0016021,GO:0016887,GO:0017111 // --- // --- /// XM_004232205.1 // LOC101263659 // PREDICTED: Solanum lycopersicum ABC transporter B family member 15-like (LOC101263659), mRNA. // --- // ---	main	ITAG_eugene	Lipid A export ATP-binding/permease protein msbA (AHRD V1 * MSBA_CHRVO); contains Interpro domain(s) IPR003439 ABC transporter-like GO:0010329,GO:0016021,GO:0016887,GO:0017111
20397708	12.6344	4.67e-07	Solyc10g083690.2.1 // --- // Cytochrome P450 GO:0020037,GO:0055114 // --- // --- /// XM_004249414.1 // LOC101264574 // PREDICTED: Solanum lycopersicum cytochrome P450 76A2-like (LOC101264574), mRNA. // --- // ---	main	ITAG_eugene	Cytochrome P450 GO:0020037,GO:0055114
20362938	12.6029	1.29e-06	Solyc08g007460.2.1 // --- // Non-specific lipid-transfer protein (AHRD V1 -*** B9RGU5_RICCO); contains Interpro domain(s) IPR003612 Plant lipid transfer protein/seed storage/trypsin-alpha amylase inhibitor GO:0008289 // --- // --- /// XM_004244527.1 // LOC101266657 // PREDICTED: Solanum lycopersicum lipid transfer-like protein VAS-like (LOC101266657), mRNA. // --- // ---	main	ITAG_eugene	Non-specific lipid-transfer protein (AHRD V1 -*** B9RGU5_RICCO); contains Interpro domain(s) IPR003612 Plant lipid transfer protein/seed storage/trypsin-alpha amylase inhibitor GO:0008289
20276128	12.5454	1.09e-10	Solyc02g088130.1.1 // --- // Unknown Protein (AHRD V1) // --- // ---	main	ITAG_eugene	Unknown Protein (AHRD V1)
20242896	12.4117	8.21e-12	Solyc01g107170.2.1 // --- // Zinc finger protein (AHRD V1 ***- A0T3Q5_SOLTU); contains Interpro domain(s) IPR007087 Zinc finger, C2H2-type GO:0003700,GO:0005622,GO:0016564 // --- // --- /// XM_004230655.1 // ZF2 // PREDICTED: Solanum lycopersicum ZF2 protein, transcript variant 1 (ZF2), mRNA. // --- // --- /// XM_004230656.1 // ZF2 // PREDICTED: Solanum lycopersicum ZF2 protein, transcript varian…	main	ITAG_eugene	Zinc finger protein (AHRD V1 ***- A0T3Q5_SOLTU); contains Interpro domain(s) IPR007087 Zinc finger, C2H2-type GO:0003700,GO:0005622,GO:0016564
20396076	12.2352	2.75e-12	XM_004248971.1 // LOC101257120 // PREDICTED: Solanum lycopersicum uncharacterized LOC101257120 (LOC101257120), mRNA. // --- // ---	main	blat	PREDICTED: Solanum lycopersicum uncharacterized LOC101257120 (LOC101257120), mRNA.
20435636	12.1298	6.94e-14	XM_004233129.1 // LOC101264174 // PREDICTED: Solanum lycopersicum probable mitochondrial chaperone BCS1-A-like, transcript variant 1 (LOC101264174), mRNA. // --- // ---	rescue	other	PREDICTED: Solanum lycopersicum probable mitochondrial chaperone BCS1-A-like, transcript variant 1 (LOC101264174), mRNA.
20304603	12.0985	8.79e-12	XM_004237850.1 // LOC101250686 // PREDICTED: Solanum lycopersicum uncharacterized LOC101250686, transcript variant 1 (LOC101250686), mRNA. // --- // --- /// XM_004237851.1 // LOC101250686 // PREDICTED: Solanum lycopersicum uncharacterized LOC101250686, transcript variant 2 (LOC101250686), mRNA. // --- // --- /// Solyc04g073950.1.1 // --- // VQ motif family protein expressed (AHRD V1 *-*- Q10KE8_O…	main	blat	PREDICTED: Solanum lycopersicum uncharacterized LOC101250686, transcript variant 1 (LOC101250686), mRNA.
20298542	12.0605	8.3e-09	Solyc03g123680.1.1 // --- // Ring H2 finger protein (AHRD V1 *-*- D9ZHD8_HYPPE); contains Interpro domain(s) IPR018957 Zinc finger, C3HC4 RING-type GO:0008270 // --- // --- /// XM_004235474.1 // LOC101244650 // PREDICTED: Solanum lycopersicum RING-H2 finger protein ATL3-like (LOC101244650), mRNA. // --- // ---	main	ITAG_eugene	Ring H2 finger protein (AHRD V1 *-*- D9ZHD8_HYPPE); contains Interpro domain(s) IPR018957 Zinc finger, C3HC4 RING-type GO:0008270
20280290	12.0581	1.67e-13	Solyc03g034150.1.1 // --- // Homeobox leucine zipper protein (AHRD V1 *-*- B7E8X8_ORYSJ); contains Interpro domain(s) IPR001356 Homeobox GO:0003677,GO:0004999,GO:0005634,GO:0006355,GO:0045449 // --- // --- /// XM_004234569.1 // LOC101251449 // PREDICTED: Solanum lycopersicum homeobox-leucine zipper protein ATHB-21-like (LOC101251449), mRNA. // --- // ---	main	ITAG_eugene	Homeobox leucine zipper protein (AHRD V1 *-*- B7E8X8_ORYSJ); contains Interpro domain(s) IPR001356 Homeobox GO:0003677,GO:0004999,GO:0005634,GO:0006355,GO:0045449
20370215	12.0364	1.53e-08	Solyc08g007160.2.1 // --- // Calcineurin B-like calcium binding protein (AHRD V1 **-* B2ZYT8_VICFA); contains Interpro domain(s) IPR015757 Calcineurin B protein GO:0005509 // --- // --- /// XM_004244506.1 // LOC101260068 // PREDICTED: Solanum lycopersicum calcineurin B-like protein 1-like (LOC101260068), mRNA. // --- // ---	main	ITAG_eugene	Calcineurin B-like calcium binding protein (AHRD V1 **-* B2ZYT8_VICFA); contains Interpro domain(s) IPR015757 Calcineurin B protein GO:0005509
20403820	12.0154	5.39e-13	Solyc10g078770.1.1 // --- // Seed maturation protein LEA 4 (AHRD V1 ***- Q9FE69_GLYTO); contains Interpro domain(s) IPR005513 Late embryogenesis abundant (LEA) group 1 GO:0009790 // --- // --- /// XM_004249124.1 // LOC101253038 // PREDICTED: Solanum lycopersicum protein LE25-like (LOC101253038), mRNA. // --- // ---	main	ITAG_eugene	Seed maturation protein LEA 4 (AHRD V1 ***- Q9FE69_GLYTO); contains Interpro domain(s) IPR005513 Late embryogenesis abundant (LEA) group 1 GO:0009790
20330449	11.9959	9.62e-09	Solyc06g009140.2.1 // --- // Late embryogenesis abundant 3 family protein (AHRD V1 ***- D7KBC5_ARALY); contains Interpro domain(s) IPR004926 Late embryogenesis abundant protein 3 GO:0006950 // --- // --- /// XM_004240499.1 // LOC101259340 // PREDICTED: Solanum lycopersicum late embryogenesis abundant protein Lea5-like (LOC101259340), mRNA. // --- // ---	main	ITAG_eugene	Late embryogenesis abundant 3 family protein (AHRD V1 ***- D7KBC5_ARALY); contains Interpro domain(s) IPR004926 Late embryogenesis abundant protein 3 GO:0006950
20424243	11.936	3.71e-08	Solyc12g042010.1.1 // --- // Unknown Protein (AHRD V1); contains Interpro domain(s) IPR011598 Helix-loop-helix DNA-binding GO:0005634,GO:0045449 // --- // ---	main	ITAG_eugene	Unknown Protein (AHRD V1); contains Interpro domain(s) IPR011598 Helix-loop-helix DNA-binding GO:0005634,GO:0045449
20332659	11.8602	2.45e-10	Solyc06g053260.1.1 // --- // Auxin-responsive family protein (AHRD V1 ***- D7LF78_ARALY); contains Interpro domain(s) IPR003676 Auxin responsive SAUR protein // --- // --- /// XM_004240930.1 // LOC101055583 // PREDICTED: Solanum lycopersicum small auxin-up protein 58 (LOC101055583), mRNA. // --- // ---	main	ITAG_eugene	Auxin-responsive family protein (AHRD V1 ***- D7LF78_ARALY); contains Interpro domain(s) IPR003676 Auxin responsive SAUR protein
20287484	11.8087	1.4e-12	XM_004235633.1 // LOC101266498 // PREDICTED: Solanum lycopersicum probable peptide transporter At1g52190-like (LOC101266498), mRNA. // --- // --- /// Solyc03g120570.2.1 // --- // Proton-dependent oligopeptide transport family protein (AHRD V1 **-- D7L5L3_ARALY); contains Interpro domain(s) IPR000109 TGF-beta receptor, type I/II extracellular region GO:0016020 // --- // ---	main	blat	PREDICTED: Solanum lycopersicum probable peptide transporter At1g52190-like (LOC101266498), mRNA.
20324740	11.7894	1.69e-13	Solyc05g013660.2.1 // --- // Lysine ketoglutarate reductase trans-splicing related 1 (AHRD V1 ***- B6TJT7_MAIZE); contains Interpro domain(s) IPR007877 Protein of unknown function DUF707 // --- // --- /// XM_004239087.1 // LOC101244185 // PREDICTED: Solanum lycopersicum uncharacterized LOC101244185 (LOC101244185), mRNA. // --- // ---	main	ITAG_eugene	Lysine ketoglutarate reductase trans-splicing related 1 (AHRD V1 ***- B6TJT7_MAIZE); contains Interpro domain(s) IPR007877 Protein of unknown function DUF707
20421692	11.6687	8.44e-09	Solyc12g010570.1.1 // --- // Senescence-associated protein (AHRD V1 ***- B3TLS7_ELAGV); contains Interpro domain(s) IPR000301 Tetraspanin, subgroup GO:0016021 // --- // --- /// XM_004251737.1 // LOC101252464 // PREDICTED: Solanum lycopersicum tetraspanin-7-like (LOC101252464), mRNA. // --- // ---	main	ITAG_eugene	Senescence-associated protein (AHRD V1 ***- B3TLS7_ELAGV); contains Interpro domain(s) IPR000301 Tetraspanin, subgroup GO:0016021
20296817	11.5988	1.1e-09	Solyc03g117860.2.1 // --- // IBR finger domain protein (AHRD V1 **-- Q4WL53_ASPFU); contains Interpro domain(s) IPR002867 Zinc finger, C6HC-type GO:0008270 // --- // --- /// XM_004235824.1 // LOC101250202 // PREDICTED: Solanum lycopersicum putative E3 ubiquitin-protein ligase ARI4-like (LOC101250202), mRNA. // --- // ---	main	ITAG_eugene	IBR finger domain protein (AHRD V1 **-- Q4WL53_ASPFU); contains Interpro domain(s) IPR002867 Zinc finger, C6HC-type GO:0008270
20289514	11.5287	1.71e-07	Solyc03g013440.2.1 // --- // Amino acid transporter family protein (AHRD V1 **** D7LM67_ARALY); contains Interpro domain(s) IPR013057 Amino acid transporter, transmembrane GO:0015171 // --- // --- /// XM_004234247.1 // LOC101264793 // PREDICTED: Solanum lycopersicum vacuolar amino acid transporter 1-like (LOC101264793), mRNA. // --- // ---	main	ITAG_eugene	Amino acid transporter family protein (AHRD V1 **** D7LM67_ARALY); contains Interpro domain(s) IPR013057 Amino acid transporter, transmembrane GO:0015171
20423645	11.4618	9.66e-09	Solyc12g036330.1.1 // --- // Receptor-like protein kinase At3g21340 (AHRD V1 *-*- RLK6_ARATH); contains Interpro domain(s) IPR002290 Serine/threonine protein kinase GO:0006468 // --- // --- /// XM_004252379.1 // LOC101254067 // PREDICTED: Solanum lycopersicum probable serine/threonine-protein kinase At1g18390-like (LOC101254067), mRNA. // --- // ---	main	ITAG_eugene	Receptor-like protein kinase At3g21340 (AHRD V1 *-*- RLK6_ARATH); contains Interpro domain(s) IPR002290 Serine/threonine protein kinase GO:0006468
20386710	11.4048	2.91e-10	Solyc09g011870.1.1 // --- // Prephenate dehydrogenase family protein (AHRD V1 ***- D7KDI5_ARALY); contains Interpro domain(s) IPR016040 NAD(P)-binding domain GO:0006571,GO:0008152 // --- // --- /// XM_004246312.1 // LOC101259361 // PREDICTED: Solanum lycopersicum arogenate dehydrogenase 2, chloroplastic-like (LOC101259361), mRNA. // --- // ---	main	ITAG_eugene	Prephenate dehydrogenase family protein (AHRD V1 ***- D7KDI5_ARALY); contains Interpro domain(s) IPR016040 NAD(P)-binding domain GO:0006571,GO:0008152
20382894	11.3304	1.71e-07	Solyc09g082230.1.1 // --- // Ribosomal-protein-alanine N-acetyltransferase (AHRD V1 **** A6CNK1_9BACI); contains Interpro domain(s) IPR000182 GCN5-related N-acetyltransferase GO:0008152,GO:0008999 // --- // --- /// XM_004247525.1 // LOC101247659 // PREDICTED: Solanum lycopersicum uncharacterized LOC101247659 (LOC101247659), mRNA. // --- // ---	main	ITAG_eugene	Ribosomal-protein-alanine N-acetyltransferase (AHRD V1 **** A6CNK1_9BACI); contains Interpro domain(s) IPR000182 GCN5-related N-acetyltransferase GO:0008152,GO:0008999
20402250	11.1836	1.6e-11	Solyc10g051120.1.1 // --- // Brain protein 44-like protein (AHRD V1 ***- B6TQE5_MAIZE); contains Interpro domain(s) IPR005336 Uncharacterised protein family UPF0041 GO:0005515 // --- // --- /// XM_004248681.1 // LOC101244623 // PREDICTED: Solanum lycopersicum mitochondrial pyruvate carrier 1-like, transcript variant 1 (LOC101244623), mRNA. // --- // --- /// XM_004248682.1 // LOC101244623 // PREDI…	main	ITAG_eugene	Brain protein 44-like protein (AHRD V1 ***- B6TQE5_MAIZE); contains Interpro domain(s) IPR005336 Uncharacterised protein family UPF0041 GO:0005515
20295737	11.1344	9.18e-12	Solyc03g114360.2.1 // --- // Poly polymerase catalytic domain containing protein expressed (AHRD V1 **-- Q84T80_ORYSJ); contains Interpro domain(s) IPR012317 Poly(ADP-ribose) polymerase, catalytic region GO:0003950,GO:0016042 // --- // --- /// XM_004236056.1 // LOC101245634 // PREDICTED: Solanum lycopersicum probable inactive poly [ADP-ribose] polymerase SRO5-like (LOC101245634), mRNA. // --- // …	main	ITAG_eugene	Poly polymerase catalytic domain containing protein expressed (AHRD V1 **-- Q84T80_ORYSJ); contains Interpro domain(s) IPR012317 Poly(ADP-ribose) polymerase, catalytic region GO:0003950,GO:0016042
20368028	10.996	6.49e-06	Solyc08g078700.2.1 // --- // Heat shock protein 22 (AHRD V1 ***- Q27JQ0_METAN); contains Interpro domain(s) IPR002068 Heat shock protein Hsp20 // --- // --- /// NM_001246943.1 // MTSHP // Solanum lycopersicum mitochondrial small heat shock protein (MTSHP), nuclear gene encoding mitochondrial protein, mRNA. // --- // ---	main	ITAG_eugene	Heat shock protein 22 (AHRD V1 ***- Q27JQ0_METAN); contains Interpro domain(s) IPR002068 Heat shock protein Hsp20
20304853	10.991	1.79e-11	Solyc04g074950.2.1 // --- // Ovarian cancer-associated gene 2 protein homolog (AHRD V1 **-- B5X7T4_SALSA); contains Interpro domain(s) IPR005645 Protein of unknown function DUF341 // --- // --- /// XM_004237920.1 // LOC101246341 // PREDICTED: Solanum lycopersicum rhodanese-like domain-containing protein 6-like, transcript variant 1 (LOC101246341), mRNA. // --- // --- /// XM_004237921.1 // LOC1012…	main	ITAG_eugene	Ovarian cancer-associated gene 2 protein homolog (AHRD V1 **-- B5X7T4_SALSA); contains Interpro domain(s) IPR005645 Protein of unknown function DUF341
20355603	10.8619	9.11e-13	Solyc07g008140.2.1 // --- // Blue copper protein (Fragment) (AHRD V1 *--- O82576_MAIZE); contains Interpro domain(s) IPR003245 Plastocyanin-like GO:0009055 // --- // ---	main	ITAG_eugene	Blue copper protein (Fragment) (AHRD V1 * O82576_MAIZE); contains Interpro domain(s) IPR003245 Plastocyanin-like GO:0009055
20405190	10.8328	5.07e-11	Solyc10g083890.1.1 // --- // Carbonic anhydrase family protein (AHRD V1 ***- D7KHY6_ARALY); contains Interpro domain(s) IPR018340 Carbonic anhydrase, CAH1-like GO:0006730 // --- // --- /// XM_004249426.1 // LOC101268239 // PREDICTED: Solanum lycopersicum bifunctional monodehydroascorbate reductase and carbonic anhydrase nectarin-3-like (LOC101268239), mRNA. // --- // ---	main	ITAG_eugene	Carbonic anhydrase family protein (AHRD V1 ***- D7KHY6_ARALY); contains Interpro domain(s) IPR018340 Carbonic anhydrase, CAH1-like GO:0006730
20391535	10.8133	3.94e-14	Solyc09g091840.2.1 // --- // Glutathione-disulfide reductase (AHRD V1 **** Q1D9Y5_MYXXD); contains Interpro domain(s) IPR006324 Glutathione reductase, plant GO:0004362,GO:0005737,GO:0055114 // --- // --- /// XM_004247803.1 // LOC100301935 // PREDICTED: Solanum lycopersicum cytosolic glutathione reductase, transcript variant 1 (LOC100301935), mRNA. // --- // --- /// XM_004247804.1 // LOC100301935 …	main	ITAG_eugene	Glutathione-disulfide reductase (AHRD V1 **** Q1D9Y5_MYXXD); contains Interpro domain(s) IPR006324 Glutathione reductase, plant GO:0004362,GO:0005737,GO:0055114
20254025	10.7825	4.17e-11	Solyc01g100200.2.1 // --- // GRAS family transcription factor (AHRD V1 **-* B9GJL6_POPTR); contains Interpro domain(s) IPR005202 GRAS transcription factor GO:0003700 // --- // --- /// NM_001247381.1 // GRAS4 // Solanum lycopersicum GRAS4 protein (GRAS4), mRNA. // --- // ---	main	ITAG_eugene	GRAS family transcription factor (AHRD V1 **-* B9GJL6_POPTR); contains Interpro domain(s) IPR005202 GRAS transcription factor GO:0003700
20250182	10.7639	4.39e-08	Solyc01g080800.2.1 // --- // PBSP domain-containing protein (AHRD V1 **-- C9S7G7_VERA1); contains Interpro domain(s) IPR007541 Plant Basic Secretory Protein // --- // --- /// XM_004229453.1 // LOC101249488 // PREDICTED: Solanum lycopersicum uncharacterized LOC101249488 (LOC101249488), mRNA. // --- // ---	main	ITAG_eugene	PBSP domain-containing protein (AHRD V1 **-- C9S7G7_VERA1); contains Interpro domain(s) IPR007541 Plant Basic Secretory Protein
20418815	10.6611	1.36e-07	Solyc11g067190.1.1 // --- // Fatty acyl coA reductase (AHRD V1 ***- Q8L4M0_WHEAT); contains Interpro domain(s) IPR013120 Male sterility, NAD-binding GO:0008152 // --- // --- /// XM_004250995.1 // LOC101255461 // PREDICTED: Solanum lycopersicum fatty acyl-CoA reductase 3-like (LOC101255461), mRNA. // --- // ---	main	ITAG_eugene	Fatty acyl coA reductase (AHRD V1 ***- Q8L4M0_WHEAT); contains Interpro domain(s) IPR013120 Male sterility, NAD-binding GO:0008152
20397577	10.558	8.48e-10	Solyc10g081980.1.1 // --- // Harpin-induced protein-like (Fragment) (AHRD V1 **-- D2CFH8_COFAR); contains Interpro domain(s) IPR010847 Harpin-induced 1 // --- // --- /// XR_183221.1 // LOC101267181 // PREDICTED: Solanum lycopersicum putative syntaxin-24-like (LOC101267181), misc_RNA. // --- // --- /// XM_004249363.1 // LOC101249973 // PREDICTED: Solanum lycopersicum putative syntaxin-24-like (LOC…	main	ITAG_eugene	Harpin-induced protein-like (Fragment) (AHRD V1 **-- D2CFH8_COFAR); contains Interpro domain(s) IPR010847 Harpin-induced 1
20310213	10.498	3.6e-09	Solyc04g040180.2.1 // --- // S-adenosylmethionine-dependent methyltransferase (Fragment) (AHRD V1 **** B3VXJ7_POPTN); contains Interpro domain(s) IPR013217 Methyltransferase type 12 GO:0008757 // --- // --- /// XM_004237286.1 // LOC101256176 // PREDICTED: Solanum lycopersicum putative methyltransferase DDB_G0268948-like (LOC101256176), mRNA. // --- // ---	main	ITAG_eugene	S-adenosylmethionine-dependent methyltransferase (Fragment) (AHRD V1 **** B3VXJ7_POPTN); contains Interpro domain(s) IPR013217 Methyltransferase type 12 GO:0008757
20286089	10.4565	7.26e-11	Solyc03g116900.2.1 // --- // Manganese transporter MntH (AHRD V1 **-* D3KPZ0_LISMO); contains Interpro domain(s) IPR001046 Natural resistance-associated macrophage protein GO:0005384,GO:0016020 // --- // --- /// XM_004235892.1 // LOC101246519 // PREDICTED: Solanum lycopersicum metal transporter Nramp6-like (LOC101246519), mRNA. // --- // ---	main	ITAG_eugene	Manganese transporter MntH (AHRD V1 **-* D3KPZ0_LISMO); contains Interpro domain(s) IPR001046 Natural resistance-associated macrophage protein GO:0005384,GO:0016020
20414202	10.3693	1.12e-11	Solyc11g007490.1.1 // --- // UDP-glucosyltransferase (AHRD V1 **-* B3VI56_STERE); contains Interpro domain(s) IPR002213 UDP-glucuronosyl/UDP-glucosyltransferase GO:0008152,GO:0080044 // --- // --- /// XM_004250438.1 // LOC101250182 // PREDICTED: Solanum lycopersicum cyanidin-3-O-glucoside 2-O-glucuronosyltransferase-like (LOC101250182), mRNA. // --- // ---	main	ITAG_eugene	UDP-glucosyltransferase (AHRD V1 **-* B3VI56_STERE); contains Interpro domain(s) IPR002213 UDP-glucuronosyl/UDP-glucosyltransferase GO:0008152,GO:0080044
20416016	10.3665	3.2e-12	Solyc11g017470.1.1 // --- // NAC domain protein IPR003441 (AHRD V1 ***- B9GU14_POPTR); contains Interpro domain(s) IPR003441 No apical meristem (NAM) protein GO:0003700,GO:0016563,GO:0045449 // --- // --- /// XM_004250338.1 // LOC101267475 // PREDICTED: Solanum lycopersicum NAC domain-containing protein 2-like (LOC101267475), mRNA. // --- // ---	main	ITAG_eugene	NAC domain protein IPR003441 (AHRD V1 ***- B9GU14_POPTR); contains Interpro domain(s) IPR003441 No apical meristem (NAM) protein GO:0003700,GO:0016563,GO:0045449
20260318	10.3183	6.92e-12	Solyc02g067790.2.1 // --- // Nitrate transporter (AHRD V1 **** Q5K409_9ROSI); contains Interpro domain(s) IPR016196 Major facilitator superfamily, general substrate transporter GO:0015112,GO:0055085 // --- // --- /// XM_004233279.1 // LOC101257730 // PREDICTED: Solanum lycopersicum high affinity nitrate transporter 2.7-like, transcript variant 1 (LOC101257730), mRNA. // --- // --- /// XM_00423328…	main	ITAG_eugene	Nitrate transporter (AHRD V1 **** Q5K409_9ROSI); contains Interpro domain(s) IPR016196 Major facilitator superfamily, general substrate transporter GO:0015112,GO:0055085
20292749	10.3022	1.31e-12	Solyc03g082370.1.1 // --- // Avr9/Cf-9 rapidly elicited protein 65 (AHRD V1 ***- Q9FQZ0_TOBAC) // --- // --- /// XM_004234969.1 // LOC101248276 // PREDICTED: Solanum lycopersicum uncharacterized LOC101248276 (LOC101248276), mRNA. // --- // ---	main	ITAG_eugene	Avr9/Cf-9 rapidly elicited protein 65 (AHRD V1 ***- Q9FQZ0_TOBAC)
20360250	10.1666	2.36e-11	Solyc07g056170.2.1 // --- // Subtilisin-like protease (AHRD V1 ***- Q6WNU4_SOYBN); contains Interpro domain(s) IPR015500 Peptidase S8, subtilisin-related GO:0004252,GO:0006508,GO:0043086 // --- // --- /// XM_004243169.1 // LOC101251598 // PREDICTED: Solanum lycopersicum subtilisin-like protease-like (LOC101251598), mRNA. // --- // ---	main	ITAG_eugene	Subtilisin-like protease (AHRD V1 ***- Q6WNU4_SOYBN); contains Interpro domain(s) IPR015500 Peptidase S8, subtilisin-related GO:0004252,GO:0006508,GO:0043086
20265225	10.1397	7.26e-12	Solyc02g087210.2.1 // --- // Zinc finger AN1 domain-containing stress-associated protein 12 (AHRD V1 ***- SAP12_ARATH); contains Interpro domain(s) IPR000058 Zinc finger, AN1-type GO:0003676,GO:0005515,GO:0008270 // --- // --- /// XM_004232223.1 // LOC101243659 // PREDICTED: Solanum lycopersicum zinc finger AN1 domain-containing stress-associated protein 12-like (LOC101243659), mRNA. // --- // ---	main	ITAG_eugene	Zinc finger AN1 domain-containing stress-associated protein 12 (AHRD V1 ***- SAP12_ARATH); contains Interpro domain(s) IPR000058 Zinc finger, AN1-type GO:0003676,GO:0005515,GO:0008270
20386098	10.0896	6.39e-13	Solyc09g009840.1.1 // --- // Calcium/calmodulin protein kinase (AHRD V1 *-*- Q84ZT8_TOBAC) // --- // --- /// XM_004246466.1 // LOC101254416 // PREDICTED: Solanum lycopersicum uncharacterized LOC101254416 (LOC101254416), mRNA. // --- // ---	main	ITAG_eugene	Calcium/calmodulin protein kinase (AHRD V1 *-*- Q84ZT8_TOBAC)
20336117	9.99722	3.3e-09	Solyc06g072460.1.1 // --- // CHP-rich zinc finger protein-like (AHRD V1 *--- Q8H5Y9_ORYSJ); contains Interpro domain(s) IPR011424 C1-like GO:0008152,GO:0016021,GO:0019992,GO:0020037 // --- // --- /// XM_004241415.1 // LOC101268692 // PREDICTED: Solanum lycopersicum uncharacterized LOC101268692 (LOC101268692), mRNA. // --- // ---	main	ITAG_eugene	CHP-rich zinc finger protein-like (AHRD V1 * Q8H5Y9_ORYSJ); contains Interpro domain(s) IPR011424 C1-like GO:0008152,GO:0016021,GO:0019992,GO:0020037
20333513	9.92881	5.48e-08	Solyc06g060760.2.1 // --- // Aquaporin (AHRD V1 ***- Q39956_HELAN); contains Interpro domain(s) IPR012269 Aquaporin GO:0015250,GO:0016020,GO:0016021 // --- // --- /// XM_004241949.1 // TIP // PREDICTED: Solanum lycopersicum TIP protein (TIP), mRNA. // --- // ---	main	ITAG_eugene	Aquaporin (AHRD V1 ***- Q39956_HELAN); contains Interpro domain(s) IPR012269 Aquaporin GO:0015250,GO:0016020,GO:0016021
20304242	9.91777	0.00061	Solyc04g071780.2.1 // --- // Cytochrome P450 GO:0019825,GO:0020037,GO:0055114 // --- // --- /// XM_004237771.1 // LOC101251576 // PREDICTED: Solanum lycopersicum flavonoid 3'-monooxygenase-like (LOC101251576), mRNA. // --- // ---	main	ITAG_eugene	Cytochrome P450 GO:0019825,GO:0020037,GO:0055114
20383409	9.89671	2.58e-10	Solyc09g089930.1.1 // --- // Ethylene responsive transcription factor 1a (AHRD V1 *-** C0J9I9_9ROSA); contains Interpro domain(s) IPR001471 Pathogenesis-related transcriptional factor and ERF, DNA-binding GO:0003677,GO:0003700,GO:0006355,GO:0016563 // --- // --- /// NM_001247766.1 // EREB // Solanum lycopersicum ethylene responsive element binding protein (EREB), mRNA. // --- // --- /// NM_001247…	main	ITAG_eugene	Ethylene responsive transcription factor 1a (AHRD V1 *-** C0J9I9_9ROSA); contains Interpro domain(s) IPR001471 Pathogenesis-related transcriptional factor and ERF, DNA-binding GO:0003677,GO:0003700,GO:0006355,GO:0016563
20292742	9.85666	4.54e-10	Solyc03g081330.1.1 // --- // Avr9/Cf-9 rapidly elicited protein 65 (AHRD V1 ***- Q9FQZ0_TOBAC) // --- // --- /// XM_004234971.1 // LOC101248852 // PREDICTED: Solanum lycopersicum uncharacterized LOC101248852 (LOC101248852), mRNA. // --- // ---	main	ITAG_eugene	Avr9/Cf-9 rapidly elicited protein 65 (AHRD V1 ***- Q9FQZ0_TOBAC)
20284483	9.79611	1.59e-13	Solyc03g111720.2.1 // --- // Peptide methionine sulfoxide reductase msrA (AHRD V1 **** D7E9W5_METEZ); contains Interpro domain(s) IPR002569 Methionine sulphoxide reductase A GO:0008113,GO:0055114 // --- // --- /// XM_004236252.1 // LOC101253577 // PREDICTED: Solanum lycopersicum peptide methionine sulfoxide reductase-like (LOC101253577), mRNA. // --- // ---	main	ITAG_eugene	Peptide methionine sulfoxide reductase msrA (AHRD V1 **** D7E9W5_METEZ); contains Interpro domain(s) IPR002569 Methionine sulphoxide reductase A GO:0008113,GO:0055114
20286043	9.75182	1.33e-09	Solyc03g116700.2.1 // --- // Blue copper protein (AHRD V1 **-- D1MWY8_CITLA); contains Interpro domain(s) IPR003245 Plastocyanin-like GO:0005515,GO:0009055 // --- // --- /// XM_004235913.1 // LOC101252571 // PREDICTED: Solanum lycopersicum cucumber peeling cupredoxin-like (LOC101252571), mRNA. // --- // ---	main	ITAG_eugene	Blue copper protein (AHRD V1 **-- D1MWY8_CITLA); contains Interpro domain(s) IPR003245 Plastocyanin-like GO:0005515,GO:0009055
20236304	9.72051	2.93e-10	Solyc01g080220.2.1 // --- // Dienelactone hydrolase family protein (AHRD V1 **-- D7L3C7_ARALY); contains Interpro domain(s) IPR002925 Dienelactone hydrolase GO:0005515,GO:0016787 // --- // --- /// XM_004229407.1 // LOC101261451 // PREDICTED: Solanum lycopersicum endo-1,3;1,4-beta-D-glucanase-like (LOC101261451), mRNA. // --- // ---	main	ITAG_eugene	Dienelactone hydrolase family protein (AHRD V1 **-- D7L3C7_ARALY); contains Interpro domain(s) IPR002925 Dienelactone hydrolase GO:0005515,GO:0016787
20253870	9.68908	3.21e-10	Solyc01g099800.2.1 // --- // Unknown Protein (AHRD V1) // --- // --- /// XM_004230200.1 // LOC101257012 // PREDICTED: Solanum lycopersicum pre-mRNA-splicing factor SF2-like, transcript variant 1 (LOC101257012), mRNA. // --- // --- /// XM_004230201.1 // LOC101257012 // PREDICTED: Solanum lycopersicum pre-mRNA-splicing factor SF2-like, transcript variant 2 (LOC101257012), mRNA. // --- // --- /// So…	main	ITAG_eugene	Unknown Protein (AHRD V1)
20313241	9.66041	1.79e-12	Solyc04g076440.1.1 // --- // Unknown Protein (AHRD V1) // --- // --- /// XM_004237959.1 // LOC101258253 // PREDICTED: Solanum lycopersicum uncharacterized LOC101258253 (LOC101258253), mRNA. // --- // ---	main	ITAG_eugene	Unknown Protein (AHRD V1)
20326800	9.65112	1.19e-07	Solyc05g039950.1.1 // --- // Acyltransferase (Fragment) (AHRD V1 **-- C1JZ77_9SOLA); contains Interpro domain(s) IPR003480 Transferase GO:0016740,GO:0016747,GO:0019752 // --- // --- /// XM_004240126.1 // LOC101258460 // PREDICTED: Solanum lycopersicum deacetylvindoline O-acetyltransferase-like (LOC101258460), mRNA. // --- // ---	main	ITAG_eugene	Acyltransferase (Fragment) (AHRD V1 **-- C1JZ77_9SOLA); contains Interpro domain(s) IPR003480 Transferase GO:0016740,GO:0016747,GO:0019752
20388196	9.62032	3.59e-12	Solyc09g056430.2.1 // --- // Kinase family protein (AHRD V1 ***- D7MVG5_ARALY); contains Interpro domain(s) IPR002290 Serine/threonine protein kinase GO:0006468 // --- // --- /// XM_004246989.1 // LOC101262346 // PREDICTED: Solanum lycopersicum serine/threonine-protein kinase OXI1-like (LOC101262346), mRNA. // --- // ---	main	ITAG_eugene	Kinase family protein (AHRD V1 ***- D7MVG5_ARALY); contains Interpro domain(s) IPR002290 Serine/threonine protein kinase GO:0006468
20296297	9.58523	3.15e-12	Solyc03g116120.1.1 // --- // Glutathione S-transferase 12 (AHRD V1 **** Q4LAW7_CAPCH); contains Interpro domain(s) IPR004045 Glutathione S-transferase, N-terminal GO:0004364 // --- // --- /// XM_004235984.1 // LOC101248761 // PREDICTED: Solanum lycopersicum glutathione S-transferase U9-like (LOC101248761), mRNA. // --- // ---	main	ITAG_eugene	Glutathione S-transferase 12 (AHRD V1 **** Q4LAW7_CAPCH); contains Interpro domain(s) IPR004045 Glutathione S-transferase, N-terminal GO:0004364
20323305	9.54899	1.87e-06	Solyc05g007950.2.1 // --- // Ribonuclease T2 (AHRD V1 ***- Q6A3R1_SOLLC); contains Interpro domain(s) IPR001568 Ribonuclease T2 GO:0004521,GO:0033897 // --- // --- /// NM_001247266.1 // rnale // Solanum lycopersicum ribonuclease (rnale), mRNA. // --- // ---	main	ITAG_eugene	Ribonuclease T2 (AHRD V1 ***- Q6A3R1_SOLLC); contains Interpro domain(s) IPR001568 Ribonuclease T2 GO:0004521,GO:0033897
20352190	9.53334	6.47e-08	Solyc07g054550.1.1 // --- // Unknown Protein (AHRD V1) // --- // ---	main	ITAG_eugene	Unknown Protein (AHRD V1)
20383076	9.51455	6.26e-07	Solyc09g082810.2.1 // --- // Unknown Protein (AHRD V1); contains Interpro domain(s) IPR010800 Glycine rich // --- // --- /// NM_001247128.1 // LOC544061 // Solanum lycopersicum glycine-rich protein (LOC544061), mRNA. // --- // ---	main	ITAG_eugene	Unknown Protein (AHRD V1); contains Interpro domain(s) IPR010800 Glycine rich
20337019	9.50245	7.85e-10	Solyc06g074940.2.1 // --- // ATP-binding cassette protein (AHRD V1 ***- Q5A2T2_CANAL); contains Interpro domain(s) IPR003439 ABC transporter-like GO:0016887,GO:0017111,GO:0042626 // --- // --- /// XM_004241241.1 // LOC101267029 // PREDICTED: Solanum lycopersicum ABC transporter F family member 1-like (LOC101267029), mRNA. // --- // ---	main	ITAG_eugene	ATP-binding cassette protein (AHRD V1 ***- Q5A2T2_CANAL); contains Interpro domain(s) IPR003439 ABC transporter-like GO:0016887,GO:0017111,GO:0042626
20308355	9.49612	1.24e-12	Solyc04g009640.2.1 // --- // Receptor like kinase, RLK GO:0005515,GO:0006468,GO:0019199 // --- // --- /// XM_004237116.1 // LOC101248095 // PREDICTED: Solanum lycopersicum probable LRR receptor-like serine/threonine-protein kinase At3g47570-like (LOC101248095), mRNA. // --- // ---	main	ITAG_eugene	Receptor like kinase, RLK GO:0005515,GO:0006468,GO:0019199
20406764	9.46048	3.98e-11	Solyc11g007390.1.1 // --- // UDP-glucosyltransferase (AHRD V1 *-*- Q8LKG3_STERE); contains Interpro domain(s) IPR002213 UDP-glucuronosyl/UDP-glucosyltransferase GO:0008152 // --- // --- /// XM_004249944.1 // LOC101250467 // PREDICTED: Solanum lycopersicum cyanidin-3-O-glucoside 2-O-glucuronosyltransferase-like (LOC101250467), mRNA. // --- // ---	main	ITAG_eugene	UDP-glucosyltransferase (AHRD V1 *-*- Q8LKG3_STERE); contains Interpro domain(s) IPR002213 UDP-glucuronosyl/UDP-glucosyltransferase GO:0008152
20260570	9.43444	1.82e-09	XM_004233187.1 // LOC101256346 // PREDICTED: Solanum lycopersicum glutathionyl-hydroquinone reductase YqjG-like (LOC101256346), mRNA. // --- // --- /// Solyc02g068900.2.1 // --- // Glutathione transferase (AHRD V1 **** Q2KKB6_THLCA); contains Interpro domain(s) IPR016639 Glutathione S-transferase, predicted GO:0004364 // --- // ---	main	blat	PREDICTED: Solanum lycopersicum glutathionyl-hydroquinone reductase YqjG-like (LOC101256346), mRNA.
20273312	9.41576	1.57e-09	Solyc02g079440.1.1 // --- // FAD-binding domain-containing protein (AHRD V1 **-- D7MFH6_ARALY); contains Interpro domain(s) IPR006094 FAD linked oxidase, N-terminal GO:0050660 // --- // --- /// XM_004232726.1 // LOC101246685 // PREDICTED: Solanum lycopersicum cannabidiolic acid synthase-like (LOC101246685), mRNA. // --- // ---	main	ITAG_eugene	FAD-binding domain-containing protein (AHRD V1 **-- D7MFH6_ARALY); contains Interpro domain(s) IPR006094 FAD linked oxidase, N-terminal GO:0050660
20293441	9.40342	1.07e-11	Solyc03g093890.2.1 // --- // Myb-related transcription factor (AHRD V1 *--* A7ULI0_DATME); contains Interpro domain(s) IPR015495 Myb transcription factor GO:0003677,GO:0003700,GO:0045449 // --- // --- /// XM_004235149.1 // LOC101245233 // PREDICTED: Solanum lycopersicum myb-related protein 315-like (LOC101245233), mRNA. // --- // ---	main	ITAG_eugene	Myb-related transcription factor (AHRD V1 *--* A7ULI0_DATME); contains Interpro domain(s) IPR015495 Myb transcription factor GO:0003677,GO:0003700,GO:0045449
20255577	9.34938	1.97e-11	Solyc01g105370.2.1 // --- // Enoyl-(Acyl-carrier-protein) reductase II (AHRD V1 **-- C7IPB6_THEET); contains Interpro domain(s) IPR004136 2-nitropropane dioxygenase, NPD GO:0008152,GO:0055114 // --- // --- /// XM_004230521.1 // LOC101251627 // PREDICTED: Solanum lycopersicum probable nitronate monooxygenase-like (LOC101251627), mRNA. // --- // ---	main	ITAG_eugene	Enoyl-(Acyl-carrier-protein) reductase II (AHRD V1 **-- C7IPB6_THEET); contains Interpro domain(s) IPR004136 2-nitropropane dioxygenase, NPD GO:0008152,GO:0055114
20402210	9.29306	7.5e-11	Solyc10g051020.1.1 // --- // Cytochrome P450 GO:0008395,GO:0019825,GO:0020037,GO:0055114 // --- // --- /// XM_004248686.1 // LOC101245896 // PREDICTED: Solanum lycopersicum secologanin synthase-like (LOC101245896), mRNA. // --- // ---	main	ITAG_eugene	Cytochrome P450 GO:0008395,GO:0019825,GO:0020037,GO:0055114
20313963	9.28451	3.1e-11	Solyc04g078460.2.1 // --- // N(4)-(Beta-N-acetylglucosaminyl)-L-asparaginase (AHRD V1 **** ASPG_ELIMR); contains Interpro domain(s) IPR000246 Peptidase T2, asparaginase 2 GO:0003948,GO:0016787 // --- // --- /// XM_004238077.1 // LOC101245157 // PREDICTED: Solanum lycopersicum probable isoaspartyl peptidase/L-asparaginase 2-like (LOC101245157), mRNA. // --- // ---	main	ITAG_eugene	N(4)-(Beta-N-acetylglucosaminyl)-L-asparaginase (AHRD V1 **** ASPG_ELIMR); contains Interpro domain(s) IPR000246 Peptidase T2, asparaginase 2 GO:0003948,GO:0016787
20376783	9.17417	4.42e-12	Solyc08g081680.1.1 // --- // GTP binding protein (AHRD V1 **-- B6TE93_MAIZE); contains Interpro domain(s) IPR007612 Protein of unknown function DUF567 // --- // --- /// XM_004245514.1 // LOC101245190 // PREDICTED: Solanum lycopersicum protein LURP-one-related 17-like (LOC101245190), mRNA. // --- // ---	main	ITAG_eugene	GTP binding protein (AHRD V1 **-- B6TE93_MAIZE); contains Interpro domain(s) IPR007612 Protein of unknown function DUF567
20377890	9.11825	5.9e-10	XM_004246596.1 // LOC101267440 // PREDICTED: Solanum lycopersicum OTU domain-containing protein DDB_G0284757-like (LOC101267440), mRNA. // --- // --- /// Solyc09g008020.2.1 // --- // Cysteine-type peptidase (AHRD V1 **** B6T6Y3_MAIZE); contains Interpro domain(s) IPR003323 Ovarian tumour, otubain GO:0008234 // --- // ---	main	blat	PREDICTED: Solanum lycopersicum OTU domain-containing protein DDB_G0284757-like (LOC101267440), mRNA.
20283522	9.09871	2.31e-12	Solyc03g096670.2.1 // --- // Integrin-linked kinase-associated serine/threonine phosphatase 2C (AHRD V1 *-** ILKAP_RAT); contains Interpro domain(s) IPR015655 Protein phosphatase 2C GO:0003824,GO:0004722,GO:0008022,GO:0008287 // --- // --- /// NM_001247763.1 // PP2C-2 // Solanum lycopersicum protein phosphatase 2C AHG3 homolog (PP2C-2), mRNA. // --- // ---	main	ITAG_eugene	Integrin-linked kinase-associated serine/threonine phosphatase 2C (AHRD V1 *-** ILKAP_RAT); contains Interpro domain(s) IPR015655 Protein phosphatase 2C GO:0003824,GO:0004722,GO:0008022,GO:0008287
20412491	9.07711	3.29e-10	XM_004251106.1 // LOC101264700 // PREDICTED: Solanum lycopersicum elongation factor 1-alpha-like, transcript variant 1 (LOC101264700), mRNA. // --- // --- /// XM_004251107.1 // LOC101264700 // PREDICTED: Solanum lycopersicum elongation factor 1-alpha-like, transcript variant 2 (LOC101264700), mRNA. // --- // --- /// Solyc11g069700.1.1 // --- // Elongation factor 1-alpha (AHRD V1 ***- P93769_TOBAC…	main	blat	PREDICTED: Solanum lycopersicum elongation factor 1-alpha-like, transcript variant 1 (LOC101264700), mRNA.
20436562	9.02748	5.67e-11	XM_004249284.1 // LOC101251527 // PREDICTED: Solanum lycopersicum uncharacterized LOC101251527 (LOC101251527), mRNA. // --- // ---	rescue	other	PREDICTED: Solanum lycopersicum uncharacterized LOC101251527 (LOC101251527), mRNA.
20396366	9.00791	4.52e-06	Solyc10g076660.1.1 // --- // Anthocyanidin synthase (AHRD V1 **-- Q2QCX4_GOSHI); contains Interpro domain(s) IPR005123 Oxoglutarate and iron-dependent oxygenase GO:0016491,GO:0055114 // --- // --- /// XM_004249026.1 // LOC101248628 // PREDICTED: Solanum lycopersicum leucoanthocyanidin dioxygenase-like (LOC101248628), mRNA. // --- // ---	main	ITAG_eugene	Anthocyanidin synthase (AHRD V1 **-- Q2QCX4_GOSHI); contains Interpro domain(s) IPR005123 Oxoglutarate and iron-dependent oxygenase GO:0016491,GO:0055114
20422569	8.98589	1.68e-05	Solyc12g017530.1.1 // --- // Unknown Protein (AHRD V1) // --- // ---	main	ITAG_eugene	Unknown Protein (AHRD V1)
20305726	8.94074	2.94e-11	Solyc04g078340.2.1 // --- // Cytochrome P450 GO:0019825,GO:0020037,GO:0055114 // --- // --- /// XR_182691.1 // LOC101268390 // PREDICTED: Solanum lycopersicum isoflavone 2'-hydroxylase-like (LOC101268390), misc_RNA. // --- // ---	main	ITAG_eugene	Cytochrome P450 GO:0019825,GO:0020037,GO:0055114
20353445	8.85612	2.21e-09	Solyc07g063560.2.1 // --- // Cotton fiber expressed protein 1 (AHRD V1 ***- O81373_GOSHI); contains Interpro domain(s) IPR008480 Protein of unknown function DUF761, plant // --- // --- /// XM_004244141.1 // LOC101243730 // PREDICTED: Solanum lycopersicum uncharacterized LOC101243730 (LOC101243730), mRNA. // --- // ---	main	ITAG_eugene	Cotton fiber expressed protein 1 (AHRD V1 ***- O81373_GOSHI); contains Interpro domain(s) IPR008480 Protein of unknown function DUF761, plant
20241979	8.83128	1.07e-10	Solyc01g104740.2.1 // --- // Multiprotein bridging factor 1 (AHRD V1 ***- C8C4P8_WHEAT); contains Interpro domain(s) IPR013729 Multiprotein bridging factor 1, N-terminal GO:0003677,GO:0003713,GO:0043565 // --- // --- /// NM_001247539.1 // ER24 // Solanum lycopersicum ethylene-responsive transcriptional coactivator (ER24), mRNA. // --- // ---	main	ITAG_eugene	Multiprotein bridging factor 1 (AHRD V1 ***- C8C4P8_WHEAT); contains Interpro domain(s) IPR013729 Multiprotein bridging factor 1, N-terminal GO:0003677,GO:0003713,GO:0043565
20390394	8.81462	4.58e-10	Solyc09g075820.2.1 // --- // Solute carrier family 2, facilitated glucose transporter member 3 (AHRD V1 ***- GTR3_CANFA); contains Interpro domain(s) IPR003663 Sugar/inositol transporter GO:0008506,GO:0016020,GO:0016021 // --- // --- /// NM_001247856.1 // LOC543728 // Solanum lycopersicum hexose transporter protein (LOC543728), mRNA. // --- // ---	main	ITAG_eugene	Solute carrier family 2, facilitated glucose transporter member 3 (AHRD V1 ***- GTR3_CANFA); contains Interpro domain(s) IPR003663 Sugar/inositol transporter GO:0008506,GO:0016020,GO:0016021
20236844	8.77214	4.72e-13	Solyc01g086680.2.1 // --- // Glutathione S-transferase (AHRD V1 ***- D8UY87_GLYSO); contains Interpro domain(s) IPR004046 Glutathione S-transferase, C-terminal // --- // --- /// NM_001247153.2 // LOC543813 // Solanum lycopersicum uncharacterized LOC543813 (LOC543813), mRNA. // --- // ---	main	ITAG_eugene	Glutathione S-transferase (AHRD V1 ***- D8UY87_GLYSO); contains Interpro domain(s) IPR004046 Glutathione S-transferase, C-terminal
20277247	8.70169	1.93e-11	Solyc02g091660.2.1 // --- // DNA-binding bromodomain-containing protein (AHRD V1 *--* D7KG11_ARALY); contains Interpro domain(s) IPR001487 Bromodomain GO:0003677 // --- // --- /// XM_004231927.1 // LOC101252343 // PREDICTED: Solanum lycopersicum transcription factor GTE2-like (LOC101252343), mRNA. // --- // ---	main	ITAG_eugene	DNA-binding bromodomain-containing protein (AHRD V1 *--* D7KG11_ARALY); contains Interpro domain(s) IPR001487 Bromodomain GO:0003677
20256208	8.65429	9.01e-15	Solyc01g107820.2.1 // --- // UDP-glucosyltransferase family 1 protein (AHRD V1 **** C6KI43_CITSI); contains Interpro domain(s) IPR002213 UDP-glucuronosyl/UDP-glucosyltransferase GO:0008152,GO:0080044 // --- // --- /// XM_004230711.1 // twi1 // PREDICTED: Solanum lycopersicum homologous to glucosyltransferases (twi1), mRNA. // --- // ---	main	ITAG_eugene	UDP-glucosyltransferase family 1 protein (AHRD V1 **** C6KI43_CITSI); contains Interpro domain(s) IPR002213 UDP-glucuronosyl/UDP-glucosyltransferase GO:0008152,GO:0080044
20262529	8.58151	2.97e-11	XM_004232748.1 // LOC101252838 // PREDICTED: Solanum lycopersicum NAD(P)H dehydrogenase B2, mitochondrial-like (LOC101252838), mRNA. // --- // --- /// Solyc02g079170.2.1 // --- // NADH dehydrogenase like protein (AHRD V1 **** O65414_ARATH); contains Interpro domain(s) IPR013027 FAD-dependent pyridine nucleotide-disulphide oxidoreductase GO:0005509,GO:0008137 // --- // ---	main	blat	PREDICTED: Solanum lycopersicum NAD(P)H dehydrogenase B2, mitochondrial-like (LOC101252838), mRNA.
20346290	8.51256	2.99e-07	Solyc06g083020.1.1 // --- // Serine carboxypeptidase 1 (AHRD V1 ***- B6TDA5_MAIZE); contains Interpro domain(s) IPR001563 Peptidase S10, serine carboxypeptidase GO:0006508,GO:0042802 // --- // --- /// XM_004242391.1 // LOC101257871 // PREDICTED: Solanum lycopersicum serine carboxypeptidase-like 20-like (LOC101257871), mRNA. // --- // ---	main	ITAG_eugene	Serine carboxypeptidase 1 (AHRD V1 ***- B6TDA5_MAIZE); contains Interpro domain(s) IPR001563 Peptidase S10, serine carboxypeptidase GO:0006508,GO:0042802
20263839	8.49405	1.65e-07	Solyc02g082920.2.1 // --- // Endochitinase (Chitinase) (AHRD V1 **** Q43184_SOLTU); contains Interpro domain(s) IPR000726 Glycoside hydrolase, family 19, catalytic GO:0005975,GO:0008843,GO:0016998 // --- // --- /// NM_001247475.1 // CHI3 // Solanum lycopersicum chitinase (CHI3), mRNA. // --- // ---	main	ITAG_eugene	Endochitinase (Chitinase) (AHRD V1 **** Q43184_SOLTU); contains Interpro domain(s) IPR000726 Glycoside hydrolase, family 19, catalytic GO:0005975,GO:0008843,GO:0016998
20367727	8.46351	1.64e-10	Solyc08g078040.2.1 // --- // Monooxygenase FAD-binding (AHRD V1 ***- D8MSJ3_9ENTR); contains Interpro domain(s) IPR003042 Aromatic-ring hydroxylase-like GO:0008152,GO:0016491 // --- // --- /// XM_004245765.1 // LOC101244796 // PREDICTED: Solanum lycopersicum 3-hydroxybenzoate 6-hydroxylase 1-like (LOC101244796), mRNA. // --- // --- /// Solyc08g078050.1.1 // --- // CTF2A (AHRD V1 **-- Q9SBB5_ARATH…	main	ITAG_eugene	Monooxygenase FAD-binding (AHRD V1 ***- D8MSJ3_9ENTR); contains Interpro domain(s) IPR003042 Aromatic-ring hydroxylase-like GO:0008152,GO:0016491
20417854	8.41524	8.11e-11	Solyc11g056620.1.1 // --- // NB-ARC domain containing protein expressed (AHRD V1 *-*- Q109S4_ORYSJ) // --- // --- /// XM_004250808.1 // LOC101262986 // PREDICTED: Solanum lycopersicum uncharacterized LOC101262986 (LOC101262986), mRNA. // --- // ---	main	ITAG_eugene	NB-ARC domain containing protein expressed (AHRD V1 *-*- Q109S4_ORYSJ)
20318635	8.38607	3.64e-10	Solyc05g016310.1.1 // --- // Aspartic proteinase nepenthesin I (AHRD V1 **-- A9ZMF9_NEPAL); contains Interpro domain(s) IPR001461 Peptidase A1 GO:0003677,GO:0006508 // --- // --- /// XM_004239204.1 // LOC101257664 // PREDICTED: Solanum lycopersicum aspartic proteinase nepenthesin-1-like (LOC101257664), mRNA. // --- // ---	main	ITAG_eugene	Aspartic proteinase nepenthesin I (AHRD V1 **-- A9ZMF9_NEPAL); contains Interpro domain(s) IPR001461 Peptidase A1 GO:0003677,GO:0006508
20348431	8.38529	5.09e-08	Solyc07g015910.2.1 // --- // MtN21 nodulin protein-like (AHRD V1 ***- B6TBZ6_MAIZE); contains Interpro domain(s) IPR000620 Protein of unknown function DUF6, transmembrane GO:0016020 // --- // --- /// XM_004243008.1 // LOC101247234 // PREDICTED: Solanum lycopersicum auxin-induced protein 5NG4-like (LOC101247234), mRNA. // --- // ---	main	ITAG_eugene	MtN21 nodulin protein-like (AHRD V1 ***- B6TBZ6_MAIZE); contains Interpro domain(s) IPR000620 Protein of unknown function DUF6, transmembrane GO:0016020
20309856	8.36966	3.35e-08	Solyc04g025650.2.1 // --- // Monooxygenase FAD-binding (AHRD V1 **-- A1TC37_MYCVP); contains Interpro domain(s) IPR003042 Aromatic-ring hydroxylase-like GO:0008152,GO:0016491 // --- // --- /// XM_004237207.1 // LOC101260928 // PREDICTED: Solanum lycopersicum FAD-dependent urate hydroxylase-like (LOC101260928), mRNA. // --- // ---	main	ITAG_eugene	Monooxygenase FAD-binding (AHRD V1 **-- A1TC37_MYCVP); contains Interpro domain(s) IPR003042 Aromatic-ring hydroxylase-like GO:0008152,GO:0016491
20308449	8.31065	6.72e-10	Solyc04g009860.2.1 // --- // 1-aminocyclopropane-1-carboxylate oxidase-like protein (AHRD V1 **-* Q9LTH8_ARATH); contains Interpro domain(s) IPR005123 Oxoglutarate and iron-dependent oxygenase GO:0009815,GO:0016491 // --- // --- /// XM_004236746.1 // LOC101250009 // PREDICTED: Solanum lycopersicum 1-aminocyclopropane-1-carboxylate oxidase homolog 1-like (LOC101250009), mRNA. // --- // ---	main	ITAG_eugene	1-aminocyclopropane-1-carboxylate oxidase-like protein (AHRD V1 **-* Q9LTH8_ARATH); contains Interpro domain(s) IPR005123 Oxoglutarate and iron-dependent oxygenase GO:0009815,GO:0016491
20259732	8.29626	4.8e-11	Solyc02g063520.2.1 // --- // Homeobox-leucine zipper protein 22 (AHRD V1 ***- D7MA03_ARALY); contains Interpro domain(s) IPR003106 Leucine zipper, homeobox-associated GO:0005634,GO:0006355,GO:0006468,GO:0030296,GO:0043565,GO:0045449 // --- // --- /// XM_004233418.1 // LOC101249144 // PREDICTED: Solanum lycopersicum homeobox-leucine zipper protein HAT22-like (LOC101249144), mRNA. // --- // ---	main	ITAG_eugene	Homeobox-leucine zipper protein 22 (AHRD V1 ***- D7MA03_ARALY); contains Interpro domain(s) IPR003106 Leucine zipper, homeobox-associated GO:0005634,GO:0006355,GO:0006468,GO:0030296,GO:0043565,GO:0045449
20303388	8.27993	1.33e-09	Solyc04g056340.2.1 // --- // Tyrosine phosphatase family protein (AHRD V1 **** B8N9Z8_ASPFN); contains Interpro domain(s) IPR020428 Protein-tyrosine phosphatase, dual specificity phosphatase, eukaryotic GO:0004721,GO:0005515,GO:0016311 // --- // --- /// XM_004237335.1 // LOC101256867 // PREDICTED: Solanum lycopersicum probable tyrosine-protein phosphatase At1g05000-like (LOC101256867), mRNA. // -…	main	ITAG_eugene	Tyrosine phosphatase family protein (AHRD V1 **** B8N9Z8_ASPFN); contains Interpro domain(s) IPR020428 Protein-tyrosine phosphatase, dual specificity phosphatase, eukaryotic GO:0004721,GO:0005515,GO:0016311
20324326	8.27562	3.83e-09	Solyc05g012180.2.1 // --- // Hydrolase alpha/beta fold family protein (AHRD V1 **-* D7LP51_ARALY); contains Interpro domain(s) IPR000073 Alpha/beta hydrolase fold-1 GO:0016787 // --- // --- /// XM_004238994.1 // LOC101265824 // PREDICTED: Solanum lycopersicum putative methylesterase 13, chloroplastic-like (LOC101265824), mRNA. // --- // ---	main	ITAG_eugene	Hydrolase alpha/beta fold family protein (AHRD V1 **-* D7LP51_ARALY); contains Interpro domain(s) IPR000073 Alpha/beta hydrolase fold-1 GO:0016787
20317661	8.2652	5.58e-12	Solyc05g012770.2.1 // --- // WRKY transcription factor-a (AHRD V1 *-** Q1XD53_CAPAN); contains Interpro domain(s) IPR003657 DNA-binding WRKY GO:0003700,GO:0005515,GO:0045449 // --- // --- /// XM_004239040.1 // LOC101253782 // PREDICTED: Solanum lycopersicum probable WRKY transcription factor 4-like (LOC101253782), mRNA. // --- // ---	main	ITAG_eugene	WRKY transcription factor-a (AHRD V1 *-** Q1XD53_CAPAN); contains Interpro domain(s) IPR003657 DNA-binding WRKY GO:0003700,GO:0005515,GO:0045449
20322200	8.24246	4.42e-12	Solyc05g056200.1.1 // --- // Receptor-like kinase (AHRD V1 ***- A7VM30_MARPO); contains Interpro domain(s) IPR002290 Serine/threonine protein kinase GO:0006468 // --- // ---	main	ITAG_eugene	Receptor-like kinase (AHRD V1 ***- A7VM30_MARPO); contains Interpro domain(s) IPR002290 Serine/threonine protein kinase GO:0006468
20272650	8.23553	7.17e-09	Solyc02g077610.2.1 // --- // NAC domain protein IPR003441 (AHRD V1 ***- B9H2Q1_POPTR); contains Interpro domain(s) IPR003441 No apical meristem (NAM) protein GO:0003700,GO:0016563,GO:0045449 // --- // --- /// XM_004232877.1 // LOC101264084 // PREDICTED: Solanum lycopersicum NAC domain-containing protein 8-like (LOC101264084), mRNA. // --- // ---	main	ITAG_eugene	NAC domain protein IPR003441 (AHRD V1 ***- B9H2Q1_POPTR); contains Interpro domain(s) IPR003441 No apical meristem (NAM) protein GO:0003700,GO:0016563,GO:0045449
20259708	8.22076	1.05e-12	Solyc02g063410.2.1 // --- // Hydroxyproline-rich glycoprotein (AHRD V1 ***- A9YWR1_MEDTR) // --- // --- /// XM_004233911.1 // LOC101243671 // PREDICTED: Solanum lycopersicum uncharacterized LOC101243671 (LOC101243671), mRNA. // --- // ---	main	ITAG_eugene	Hydroxyproline-rich glycoprotein (AHRD V1 ***- A9YWR1_MEDTR)
20323382	8.2127	1.36e-07	Solyc05g008210.2.1 // --- // Unknown Protein (AHRD V1) // --- // --- /// XM_004238799.1 // LOC101256180 // PREDICTED: Solanum lycopersicum uncharacterized LOC101256180 (LOC101256180), mRNA. // --- // ---	main	ITAG_eugene	Unknown Protein (AHRD V1)
20242692	8.19245	7.73e-10	Solyc01g106700.2.1 // --- // MADS-box transcription factor (AHRD V1 ***- Q75V01_9ASPA); contains Interpro domain(s) IPR002100 Transcription factor, MADS-box GO:0005634,GO:0017075 // --- // --- /// XM_004231329.1 // LOC101252236 // PREDICTED: Solanum lycopersicum agamous-like MADS-box protein AGL62-like (LOC101252236), mRNA. // --- // ---	main	ITAG_eugene	MADS-box transcription factor (AHRD V1 ***- Q75V01_9ASPA); contains Interpro domain(s) IPR002100 Transcription factor, MADS-box GO:0005634,GO:0017075
20396976	8.05752	2.03e-12	Solyc10g080010.1.1 // --- // Glycosyltransferase (AHRD V1 ***- Q5QPZ6_MEDTR); contains Interpro domain(s) IPR007657 Glycosyltransferase AER61, uncharacterised GO:0016757 // --- // --- /// XM_004249206.1 // LOC101252830 // PREDICTED: Solanum lycopersicum uncharacterized LOC101252830 (LOC101252830), mRNA. // --- // ---	main	ITAG_eugene	Glycosyltransferase (AHRD V1 ***- Q5QPZ6_MEDTR); contains Interpro domain(s) IPR007657 Glycosyltransferase AER61, uncharacterised GO:0016757
20334599	7.9996	6.11e-11	Solyc06g066370.2.1 // --- // WRKY transcription factor 1 (AHRD V1 **** C9DHZ0_9ROSI); contains Interpro domain(s) IPR003657 DNA-binding WRKY GO:0003700,GO:0005515,GO:0045449 // --- // --- /// XM_004241707.1 // LOC101255501 // PREDICTED: Solanum lycopersicum probable WRKY transcription factor 33-like (LOC101255501), mRNA. // --- // ---	main	ITAG_eugene	WRKY transcription factor 1 (AHRD V1 **** C9DHZ0_9ROSI); contains Interpro domain(s) IPR003657 DNA-binding WRKY GO:0003700,GO:0005515,GO:0045449
20429307	7.993	4.1e-11	Solyc12g013620.1.1 // --- // NAC domain protein IPR003441 (AHRD V1 ***- B9N1K9_POPTR); contains Interpro domain(s) IPR003441 No apical meristem (NAM) protein GO:0045449 // --- // --- /// NM_001247043.1 // JA2 // Solanum lycopersicum jasmonic acid 2 (JA2), mRNA. // --- // ---	main	ITAG_eugene	NAC domain protein IPR003441 (AHRD V1 ***- B9N1K9_POPTR); contains Interpro domain(s) IPR003441 No apical meristem (NAM) protein GO:0045449
20374276	7.93411	2.41e-07	Solyc08g068870.2.1 // --- // Aspartic proteinase nepenthesin-1 (AHRD V1 **-- C0JAB4_ORYCO); contains Interpro domain(s) IPR001461 Peptidase A1 GO:0003677,GO:0006508 // --- // --- /// XM_004245246.1 // LOC101244399 // PREDICTED: Solanum lycopersicum protein ASPARTIC PROTEASE IN GUARD CELL 1-like (LOC101244399), mRNA. // --- // ---	main	ITAG_eugene	Aspartic proteinase nepenthesin-1 (AHRD V1 **-- C0JAB4_ORYCO); contains Interpro domain(s) IPR001461 Peptidase A1 GO:0003677,GO:0006508
20341626	7.92981	5.42e-09	Solyc06g053220.2.1 // --- // Homeobox leucine zipper protein (AHRD V1 ***- B8YIB0_MIRJA); contains Interpro domain(s) IPR001356 Homeobox GO:0005634,GO:0006265,GO:0006355,GO:0045449 // --- // --- /// XM_004240928.1 // LOC101264731 // PREDICTED: Solanum lycopersicum homeobox-leucine zipper protein ATHB-12-like (LOC101264731), mRNA. // --- // ---	main	ITAG_eugene	Homeobox leucine zipper protein (AHRD V1 ***- B8YIB0_MIRJA); contains Interpro domain(s) IPR001356 Homeobox GO:0005634,GO:0006265,GO:0006355,GO:0045449
20277052	7.90735	1.08e-11	Solyc02g091100.2.1 // --- // Oxalyl-CoA decarboxylase (AHRD V1 **-- D5PWM9_COREQ); contains Interpro domain(s) IPR012001 Thiamine pyrophosphate enzyme, N-terminal TPP binding region GO:0016830,GO:0030976 // --- // --- /// XM_004231969.1 // LOC101264774 // PREDICTED: Solanum lycopersicum 2-hydroxyacyl-CoA lyase-like, transcript variant 1 (LOC101264774), mRNA. // --- // --- /// XM_004231970.1 // LO…	main	ITAG_eugene	Oxalyl-CoA decarboxylase (AHRD V1 **-- D5PWM9_COREQ); contains Interpro domain(s) IPR012001 Thiamine pyrophosphate enzyme, N-terminal TPP binding region GO:0016830,GO:0030976
20263844	7.8884	2.71e-12	Solyc02g082930.2.1 // --- // Endochitinase (Chitinase) (AHRD V1 **** Q43184_SOLTU); contains Interpro domain(s) IPR016283 Glycoside hydrolase, family 19 IPR000726 Glycoside hydrolase, family 19, catalytic GO:0005975,GO:0008843,GO:0016998 // --- // --- /// NM_001247471.1 // CHI17 // Solanum lycopersicum chitinase (CHI17), mRNA. // --- // ---	main	ITAG_eugene	Endochitinase (Chitinase) (AHRD V1 **** Q43184_SOLTU); contains Interpro domain(s) IPR016283 Glycoside hydrolase, family 19 IPR000726 Glycoside hydrolase, family 19, catalytic GO:0005975,GO:0008843,GO:0016998
20298713	7.87431	7.29e-09	Solyc04g005050.1.1 // --- // Matrix metalloproteinase (AHRD V1 **-- B7TVN4_PINTA); contains Interpro domain(s) IPR001818 Peptidase M10A and M12B, matrixin and adamalysin GO:0004222,GO:0006508,GO:0008152,GO:0031012 // --- // --- /// XM_004237033.1 // SlMMP1 // PREDICTED: Solanum lycopersicum matrix metalloproteinase precursor (SlMMP1), mRNA. // --- // ---	main	ITAG_eugene	Matrix metalloproteinase (AHRD V1 **-- B7TVN4_PINTA); contains Interpro domain(s) IPR001818 Peptidase M10A and M12B, matrixin and adamalysin GO:0004222,GO:0006508,GO:0008152,GO:0031012
20304366	7.86678	5.08e-15	Solyc04g072280.2.1 // --- // Laccase (AHRD V1 ***- Q38757_ACEPS); contains Interpro domain(s) IPR017761 Laccase GO:0004322,GO:0048046,GO:0055114 // --- // --- /// XM_004237804.1 // LOC101261512 // PREDICTED: Solanum lycopersicum laccase-14-like (LOC101261512), mRNA. // --- // ---	main	ITAG_eugene	Laccase (AHRD V1 ***- Q38757_ACEPS); contains Interpro domain(s) IPR017761 Laccase GO:0004322,GO:0048046,GO:0055114
20238150	7.84634	3.04e-12	Solyc01g091840.2.1 // --- // 3&apos-phosphoadenosine 5&apos-phosphosulfate transporter 1 (AHRD V1 **** B2BMP5_CANFA); contains Interpro domain(s) IPR013657 UAA transporter GO:0046964,GO:0055085 // --- // --- /// XM_004229808.1 // LOC101264861 // PREDICTED: Solanum lycopersicum UDP-galactose/UDP-glucose transporter 4-like (LOC101264861), mRNA. // --- // ---	main	ITAG_eugene	3&apos-phosphoadenosine 5&apos-phosphosulfate transporter 1 (AHRD V1 **** B2BMP5_CANFA); contains Interpro domain(s) IPR013657 UAA transporter GO:0046964,GO:0055085
20261707	7.84555	7.97e-10	Solyc02g076800.1.1 // --- // Unknown Protein (AHRD V1) // --- // --- /// XM_004233033.1 // LOC101258519 // PREDICTED: Solanum lycopersicum uncharacterized LOC101258519 (LOC101258519), mRNA. // --- // ---	main	ITAG_eugene	Unknown Protein (AHRD V1)
20245722	7.82832	6.94e-10	Solyc01g008690.2.1 // --- // GDP-mannose transporter (AHRD V1 **** B2VUF6_PYRTR) GO:0005458,GO:0005515 // --- // --- /// XM_004228459.1 // LOC101261546 // PREDICTED: Solanum lycopersicum GDP-mannose transporter GONST1-like (LOC101261546), mRNA. // --- // ---	main	ITAG_eugene	GDP-mannose transporter (AHRD V1 **** B2VUF6_PYRTR) GO:0005458,GO:0005515
20431463	7.75884	1.14e-08	Solyc12g042480.1.1 // --- // Cytochrome P450 GO:0019825,GO:0020037,GO:0055114 // --- // --- /// XM_004252247.1 // LOC101254668 // PREDICTED: Solanum lycopersicum flavonoid 3',5'-hydroxylase 2-like (LOC101254668), mRNA. // --- // ---	main	ITAG_eugene	Cytochrome P450 GO:0019825,GO:0020037,GO:0055114
20261492	7.75561	1.45e-10	XM_004233002.1 // LOC101249882 // PREDICTED: Solanum lycopersicum heat stress transcription factor A-4a-like (LOC101249882), mRNA. // --- // --- /// Solyc02g072000.2.1 // --- // Heat stress transcription factor A3 (AHRD V1 *-*- D1M7W9_SOLLC); contains Interpro domain(s) IPR000232 Heat shock factor (HSF)-type, DNA-binding GO:0003677,GO:0005634 // --- // ---	main	blat	PREDICTED: Solanum lycopersicum heat stress transcription factor A-4a-like (LOC101249882), mRNA.
20311152	7.7554	1.71e-11	Solyc04g051490.2.1 // --- // Essential meiotic endonuclease 1B (AHRD V1 *-*- C5H8J1_ARATH); contains Interpro domain(s) IPR006166 DNA repair nuclease, XPF-type/Helicase GO:0006259 // --- // --- /// XM_004237431.1 // LOC101261911 // PREDICTED: Solanum lycopersicum crossover junction endonuclease EME1B-like (LOC101261911), mRNA. // --- // ---	main	ITAG_eugene	Essential meiotic endonuclease 1B (AHRD V1 *-*- C5H8J1_ARATH); contains Interpro domain(s) IPR006166 DNA repair nuclease, XPF-type/Helicase GO:0006259
20418650	7.72779	1.71e-09	Solyc11g066800.1.1 // --- // Lysine/histidine transporter (AHRD V1 ***- B9HLA1_POPTR); contains Interpro domain(s) IPR013057 Amino acid transporter, transmembrane // --- // --- /// XM_004250960.1 // LOC101245324 // PREDICTED: Solanum lycopersicum GABA transporter 1-like (LOC101245324), mRNA. // --- // ---	main	ITAG_eugene	Lysine/histidine transporter (AHRD V1 ***- B9HLA1_POPTR); contains Interpro domain(s) IPR013057 Amino acid transporter, transmembrane
20364669	7.72502	2.04e-09	Solyc08g061480.2.1 // --- // Chalcone isomerase (AHRD V1 *-*- B6TFR7_MAIZE); contains Interpro domain(s) IPR003466 Chalcone isomerase, subgroup GO:0042398 // --- // --- /// XM_004244992.1 // LOC101265262 // PREDICTED: Solanum lycopersicum uncharacterized LOC101265262 (LOC101265262), mRNA. // --- // ---	main	ITAG_eugene	Chalcone isomerase (AHRD V1 *-*- B6TFR7_MAIZE); contains Interpro domain(s) IPR003466 Chalcone isomerase, subgroup GO:0042398
20354352	7.68624	2.22e-10	XM_004243957.1 // LOC101264951 // PREDICTED: Solanum lycopersicum ubiquitin-conjugating enzyme E2 28-like (LOC101264951), mRNA. // --- // --- /// Solyc07g066080.2.1 // --- // Ubiquitin-conjugating enzyme E2 10 (AHRD V1 **** UBC10_ARATH); contains Interpro domain(s) IPR000608 Ubiquitin-conjugating enzyme, E2 GO:0004842,GO:0043687 // --- // ---	main	blat	PREDICTED: Solanum lycopersicum ubiquitin-conjugating enzyme E2 28-like (LOC101264951), mRNA.
20279545	7.64717	2.72e-06	Solyc03g025380.2.1 // --- // Peroxidase (AHRD V1 ***- Q58GF4_9ROSI); contains Interpro domain(s) IPR002016 Haem peroxidase, plant/fungal/bacterial GO:0005515,GO:0055114 // --- // --- /// XM_004234371.1 // LOC101258529 // PREDICTED: Solanum lycopersicum peroxidase 52-like (LOC101258529), mRNA. // --- // ---	main	ITAG_eugene	Peroxidase (AHRD V1 ***- Q58GF4_9ROSI); contains Interpro domain(s) IPR002016 Haem peroxidase, plant/fungal/bacterial GO:0005515,GO:0055114
20287071	7.63298	5.52e-10	Solyc03g119600.1.1 // --- // NIMIN2c protein (AHRD V1 ***- A0FJY4_TOBAC) // --- // --- /// XM_004235788.1 // LOC101263394 // PREDICTED: Solanum lycopersicum uncharacterized LOC101263394 (LOC101263394), mRNA. // --- // ---	main	ITAG_eugene	NIMIN2c protein (AHRD V1 ***- A0FJY4_TOBAC)
20427771	7.62959	4.03e-11	Solyc12g005340.1.1 // --- // GRAS family transcription factor (AHRD V1 **-- B9I7E1_POPTR); contains Interpro domain(s) IPR005202 GRAS transcription factor // --- // --- /// XM_004251439.1 // LOC101055602 // PREDICTED: Solanum lycopersicum Hop-interacting protein THI039 (LOC101055602), mRNA. // --- // ---	main	ITAG_eugene	GRAS family transcription factor (AHRD V1 **-- B9I7E1_POPTR); contains Interpro domain(s) IPR005202 GRAS transcription factor
20285979	7.62006	7.25e-12	Solyc03g116480.1.1 // --- // F-box family protein (AHRD V1 **-- B9GZP5_POPTR); contains Interpro domain(s) IPR015915 Kelch-type beta propeller // --- // --- /// XM_004235971.1 // LOC101244758 // PREDICTED: Solanum lycopersicum F-box protein At5g49610-like (LOC101244758), mRNA. // --- // ---	main	ITAG_eugene	F-box family protein (AHRD V1 **-- B9GZP5_POPTR); contains Interpro domain(s) IPR015915 Kelch-type beta propeller
20353726	7.57678	3.28e-08	Solyc07g064440.2.1 // --- // Genomic DNA chromosome 5 P1 clone MBG8 (AHRD V1 ***- Q9FFU3_ARATH) // --- // --- /// XM_004244083.1 // LOC101251602 // PREDICTED: Solanum lycopersicum uncharacterized LOC101251602 (LOC101251602), mRNA. // --- // ---	main	ITAG_eugene	Genomic DNA chromosome 5 P1 clone MBG8 (AHRD V1 ***- Q9FFU3_ARATH)
20336107	7.56123	2.49e-11	Solyc06g072330.2.1 // --- // Mitochondrial import inner membrane translocase subunit TIM14 (AHRD V1 ***- B6T323_MAIZE); contains Interpro domain(s) IPR001623 Heat shock protein DnaJ, N-terminal GO:0001671,GO:0031072 // --- // --- /// XM_004241424.1 // LOC101246149 // PREDICTED: Solanum lycopersicum mitochondrial import inner membrane translocase subunit TIM14-1-like (LOC101246149), mRNA. // --- /…	main	ITAG_eugene	Mitochondrial import inner membrane translocase subunit TIM14 (AHRD V1 ***- B6T323_MAIZE); contains Interpro domain(s) IPR001623 Heat shock protein DnaJ, N-terminal GO:0001671,GO:0031072
20267276	7.55329	7.26e-12	Solyc02g093700.2.1 // --- // Cystine transporter Cystinosin (AHRD V1 *-** Q2URL9_ASPOR); contains Interpro domain(s) IPR005282 Lysosomal cystine transporter GO:0015184 // --- // --- /// XM_004231770.1 // LOC101253846 // PREDICTED: Solanum lycopersicum cystinosin homolog (LOC101253846), mRNA. // --- // ---	main	ITAG_eugene	Cystine transporter Cystinosin (AHRD V1 *-** Q2URL9_ASPOR); contains Interpro domain(s) IPR005282 Lysosomal cystine transporter GO:0015184
20379105	7.45722	2.43e-07	Solyc09g011560.2.1 // --- // Glutathione S-transferase-like protein (AHRD V1 **** A8DUB0_SOLLC); contains Interpro domain(s) IPR004046 Glutathione S-transferase, C-terminal GO:0004364 // --- // --- /// XM_004246336.1 // LOC101266750 // PREDICTED: Solanum lycopersicum probable glutathione S-transferase-like (LOC101266750), mRNA. // --- // ---	main	ITAG_eugene	Glutathione S-transferase-like protein (AHRD V1 **** A8DUB0_SOLLC); contains Interpro domain(s) IPR004046 Glutathione S-transferase, C-terminal GO:0004364
20295226	7.42896	6.64e-08	Solyc03g112700.1.1 // --- // Calmodulin-binding protein (AHRD V1 **-* D7L4F9_ARALY); contains Interpro domain(s) IPR012442 Protein of unknown function DUF1645 GO:0005516 // --- // --- /// XM_004236179.1 // LOC101256758 // PREDICTED: Solanum lycopersicum uncharacterized LOC101256758 (LOC101256758), mRNA. // --- // ---	main	ITAG_eugene	Calmodulin-binding protein (AHRD V1 **-* D7L4F9_ARALY); contains Interpro domain(s) IPR012442 Protein of unknown function DUF1645 GO:0005516
20305802	7.41814	3.24e-10	Solyc04g078640.1.1 // --- // Ethylene-responsive transcription factor 5 (AHRD V1 *-*- EF102_ARATH); contains Interpro domain(s) IPR001471 Pathogenesis-related transcriptional factor and ERF, DNA-binding GO:0003677,GO:0006355 // --- // --- /// XM_004238088.1 // LOC101248770 // PREDICTED: Solanum lycopersicum ethylene-responsive transcription factor ERF010-like (LOC101248770), mRNA. // --- // ---	main	ITAG_eugene	Ethylene-responsive transcription factor 5 (AHRD V1 *-*- EF102_ARATH); contains Interpro domain(s) IPR001471 Pathogenesis-related transcriptional factor and ERF, DNA-binding GO:0003677,GO:0006355
20258697	7.34714	1.58e-08	Solyc02g031990.1.1 // --- // Unknown Protein (AHRD V1) // --- // ---	main	ITAG_eugene	Unknown Protein (AHRD V1)
20286341	7.2716	8.19e-11	XM_004236396.1 // LOC101250106 // PREDICTED: Solanum lycopersicum uncharacterized LOC101250106 (LOC101250106), mRNA. // --- // --- /// Solyc03g117660.2.1 // --- // Mandelonitrile lyase (AHRD V1 *-*- B6SVJ2_MAIZE); contains Interpro domain(s) IPR001841 Zinc finger, RING-type GO:0008270 // --- // ---	main	blat	PREDICTED: Solanum lycopersicum uncharacterized LOC101250106 (LOC101250106), mRNA.
20361550	7.24999	2.2e-10	Solyc07g065340.1.1 // --- // Serine acetyltransferase (AHRD V1 **** Q39533_CITLA); contains Interpro domain(s) IPR005881 Serine O-acetyltransferase GO:0005737,GO:0009001,GO:0016740 // --- // --- /// XM_004244017.1 // LOC101257583 // PREDICTED: Solanum lycopersicum serine acetyltransferase 3, mitochondrial-like (LOC101257583), mRNA. // --- // ---	main	ITAG_eugene	Serine acetyltransferase (AHRD V1 **** Q39533_CITLA); contains Interpro domain(s) IPR005881 Serine O-acetyltransferase GO:0005737,GO:0009001,GO:0016740
20361498	7.21322	1.42e-09	Solyc07g065250.2.1 // --- // Serine/threonine protein kinase (AHRD V1 ***- D0NNA3_PHYIN); contains Interpro domain(s) IPR002290 Serine/threonine protein kinase GO:0006468 // --- // --- /// XM_004244015.1 // LOC101256991 // PREDICTED: Solanum lycopersicum probable serine/threonine-protein kinase WNK11-like (LOC101256991), mRNA. // --- // ---	main	ITAG_eugene	Serine/threonine protein kinase (AHRD V1 ***- D0NNA3_PHYIN); contains Interpro domain(s) IPR002290 Serine/threonine protein kinase GO:0006468
20239677	7.21293	1.55e-13	Solyc01g097920.2.1 // --- // Cysteine synthase (AHRD V1 ***- Q9FSF5_TOBAC); contains Interpro domain(s) IPR005859 Cysteine synthase A GO:0006535,GO:0008152 // --- // --- /// XM_004230081.1 // LOC101246283 // PREDICTED: Solanum lycopersicum cysteine synthase-like (LOC101246283), mRNA. // --- // ---	main	ITAG_eugene	Cysteine synthase (AHRD V1 ***- Q9FSF5_TOBAC); contains Interpro domain(s) IPR005859 Cysteine synthase A GO:0006535,GO:0008152
20329930	7.18676	1.96e-09	Solyc06g007190.2.1 // --- // Integrin-linked kinase-associated serine/threonine phosphatase 2C (AHRD V1 **** ILKAP_MOUSE); contains Interpro domain(s) IPR015655 Protein phosphatase 2C GO:0003824,GO:0004722,GO:0008287 // --- // --- /// XM_004240360.1 // LOC101267711 // PREDICTED: Solanum lycopersicum probable protein phosphatase 2C 2-like (LOC101267711), mRNA. // --- // ---	main	ITAG_eugene	Integrin-linked kinase-associated serine/threonine phosphatase 2C (AHRD V1 **** ILKAP_MOUSE); contains Interpro domain(s) IPR015655 Protein phosphatase 2C GO:0003824,GO:0004722,GO:0008287
20328587	7.16754	7.51e-08	Solyc05g053890.1.1 // --- // Glucosyltransferase-like protein (AHRD V1 *-** Q9LXV0_ARATH); contains Interpro domain(s) IPR002213 UDP-glucuronosyl/UDP-glucosyltransferase GO:0008152,GO:0080044 // --- // --- /// XM_004240160.1 // LOC101244489 // PREDICTED: Solanum lycopersicum UDP-glycosyltransferase 72B1-like (LOC101244489), mRNA. // --- // ---	main	ITAG_eugene	Glucosyltransferase-like protein (AHRD V1 *-** Q9LXV0_ARATH); contains Interpro domain(s) IPR002213 UDP-glucuronosyl/UDP-glucosyltransferase GO:0008152,GO:0080044
20369944	7.12098	2.99e-06	Solyc08g006370.1.1 // --- // UDP-glucosyltransferase family 1 protein (AHRD V1 ***- C6KI44_CITSI); contains Interpro domain(s) IPR002213 UDP-glucuronosyl/UDP-glucosyltransferase GO:0008152 // --- // --- /// XR_182974.1 // LOC101265258 // PREDICTED: Solanum lycopersicum UDP-glycosyltransferase 74F2-like (LOC101265258), misc_RNA. // --- // ---	main	ITAG_eugene	UDP-glucosyltransferase family 1 protein (AHRD V1 ***- C6KI44_CITSI); contains Interpro domain(s) IPR002213 UDP-glucuronosyl/UDP-glucosyltransferase GO:0008152
20322483	7.07577	2.09e-07	Solyc05g005240.1.1 // --- // YABBY-like transcription factor CRABS CLAW-like protein (AHRD V1 **-* Q6SRZ7_ANTMA); contains Interpro domain(s) IPR006780 YABBY protein GO:0003700,GO:0005515 // --- // --- /// XM_004239291.1 // LOC101244955 // PREDICTED: Solanum lycopersicum axial regulator YABBY 4-like (LOC101244955), mRNA. // --- // ---	main	ITAG_eugene	YABBY-like transcription factor CRABS CLAW-like protein (AHRD V1 **-* Q6SRZ7_ANTMA); contains Interpro domain(s) IPR006780 YABBY protein GO:0003700,GO:0005515
20249951	7.07098	2.66e-06	Solyc01g079940.2.1 // --- // Xylanase inhibitor (Fragment) (AHRD V1 **-- Q53IQ4_WHEAT); contains Interpro domain(s) IPR001461 Peptidase A1 GO:0006508 // --- // --- /// XM_004229382.1 // LOC101253826 // PREDICTED: Solanum lycopersicum basic 7S globulin-like (LOC101253826), mRNA. // --- // ---	main	ITAG_eugene	Xylanase inhibitor (Fragment) (AHRD V1 **-- Q53IQ4_WHEAT); contains Interpro domain(s) IPR001461 Peptidase A1 GO:0006508
20346162	7.0611	3.3e-11	Solyc06g082570.1.1 // --- // Unknown Protein (AHRD V1); contains Interpro domain(s) IPR011684 KIP1-like // --- // --- /// XM_004242431.1 // LOC101244780 // PREDICTED: Solanum lycopersicum uncharacterized LOC101244780 (LOC101244780), mRNA. // --- // ---	main	ITAG_eugene	Unknown Protein (AHRD V1); contains Interpro domain(s) IPR011684 KIP1-like
20375866	7.04633	4.16e-13	Solyc08g078650.2.1 // --- // Glycosyl transferase family 8 glycogenin (AHRD V1 *--- D3TM56_GLOMM); contains Interpro domain(s) IPR002495 Glycosyl transferase, family 8 GO:0016757 // --- // --- /// XM_004245718.1 // LOC101255519 // PREDICTED: Solanum lycopersicum putative glucuronosyltransferase PGSIP8-like (LOC101255519), mRNA. // --- // ---	main	ITAG_eugene	Glycosyl transferase family 8 glycogenin (AHRD V1 * D3TM56_GLOMM); contains Interpro domain(s) IPR002495 Glycosyl transferase, family 8 GO:0016757
20252541	7.04426	7.43e-13	Solyc01g095620.2.1 // --- // UDP-glucosyltransferase (AHRD V1 **-* B8QI32_9MAGN); contains Interpro domain(s) IPR002213 UDP-glucuronosyl/UDP-glucosyltransferase GO:0008152,GO:0080043,GO:0080044 // --- // --- /// XM_004231159.1 // LOC101244237 // PREDICTED: Solanum lycopersicum hydroquinone glucosyltransferase-like (LOC101244237), mRNA. // --- // ---	main	ITAG_eugene	UDP-glucosyltransferase (AHRD V1 **-* B8QI32_9MAGN); contains Interpro domain(s) IPR002213 UDP-glucuronosyl/UDP-glucosyltransferase GO:0008152,GO:0080043,GO:0080044
20421073	7.03078	1.61e-09	Solyc12g008770.1.1 // --- // Mitochondrial carrier protein-like (AHRD V1 ***- Q8S1A3_ORYSJ); contains Interpro domain(s) IPR002113 Adenine nucleotide translocator 1 GO:0005743,GO:0016020 // --- // --- /// XM_004251613.1 // LOC101266696 // PREDICTED: Solanum lycopersicum graves disease carrier protein-like (LOC101266696), mRNA. // --- // ---	main	ITAG_eugene	Mitochondrial carrier protein-like (AHRD V1 ***- Q8S1A3_ORYSJ); contains Interpro domain(s) IPR002113 Adenine nucleotide translocator 1 GO:0005743,GO:0016020
20277640	7.01939	6.65e-10	Solyc02g093230.2.1 // --- // Caffeoyl-CoA O-methyltransferase (AHRD V1 **** A8IFQ7_SOLLC); contains Interpro domain(s) IPR002935 O-methyltransferase, family 3 GO:0008171,GO:0042409 // --- // --- /// XM_004231809.1 // LOC101265977 // PREDICTED: Solanum lycopersicum caffeoyl-CoA O-methyltransferase-like (LOC101265977), mRNA. // --- // ---	main	ITAG_eugene	Caffeoyl-CoA O-methyltransferase (AHRD V1 **** A8IFQ7_SOLLC); contains Interpro domain(s) IPR002935 O-methyltransferase, family 3 GO:0008171,GO:0042409
20337085	6.99256	1.96e-12	Solyc06g075100.2.1 // --- // Glycosyl transferase family 2 protein (AHRD V1 **-* B5RHS8_MUSBA) GO:0016757 // --- // --- /// XM_004242047.1 // LOC101258666 // PREDICTED: Solanum lycopersicum uncharacterized LOC101258666 (LOC101258666), mRNA. // --- // ---	main	ITAG_eugene	Glycosyl transferase family 2 protein (AHRD V1 **-* B5RHS8_MUSBA) GO:0016757
20387791	6.97435	1.09e-11	Solyc09g047910.2.1 // --- // Lysine ketoglutarate reductase trans-splicing related 1-like (AHRD V1 ***- Q5JLN0_ORYSJ); contains Interpro domain(s) IPR007877 Protein of unknown function DUF707 // --- // --- /// XM_004246949.1 // LOC101263455 // PREDICTED: Solanum lycopersicum uncharacterized LOC101263455 (LOC101263455), mRNA. // --- // ---	main	ITAG_eugene	Lysine ketoglutarate reductase trans-splicing related 1-like (AHRD V1 ***- Q5JLN0_ORYSJ); contains Interpro domain(s) IPR007877 Protein of unknown function DUF707
20294226	6.97007	4.88e-13	Solyc03g097510.1.1 // --- // Auxin-induced SAUR-like protein (AHRD V1 *--- Q8S351_CAPAN); contains Interpro domain(s) IPR003676 Auxin responsive SAUR protein GO:0005516 // --- // --- /// XM_004235313.1 // LOC101246229 // PREDICTED: Solanum lycopersicum uncharacterized LOC101246229 (LOC101246229), mRNA. // --- // ---	main	ITAG_eugene	Auxin-induced SAUR-like protein (AHRD V1 * Q8S351_CAPAN); contains Interpro domain(s) IPR003676 Auxin responsive SAUR protein GO:0005516
20288771	6.94509	1.2e-10	Solyc03g006020.2.1 // --- // Ubiquitin domain containing 1 (AHRD V1 ***- B6T693_MAIZE) GO:0005515 // --- // --- /// XM_004234030.1 // LOC101247986 // PREDICTED: Solanum lycopersicum ubiquitin domain-containing protein 1-like (LOC101247986), mRNA. // --- // ---	main	ITAG_eugene	Ubiquitin domain containing 1 (AHRD V1 ***- B6T693_MAIZE) GO:0005515
20365997	6.93882	1.72e-09	Solyc08g067630.2.1 // --- // Unknown Protein (AHRD V1) // --- // --- /// XM_004245178.1 // LOC101248124 // PREDICTED: Solanum lycopersicum uncharacterized LOC101248124 (LOC101248124), mRNA. // --- // ---	main	ITAG_eugene	Unknown Protein (AHRD V1)
20309825	6.93563	5.2e-07	Solyc04g025520.1.1 // --- // Copia-type polyprotein (AHRD V1 ***- C0JJI2_SOYBN) // --- // ---	main	ITAG_eugene	Copia-type polyprotein (AHRD V1 ***- C0JJI2_SOYBN)
20357492	6.92873	6.29e-06	XR_182964.1 // LOC101263334 // PREDICTED: Solanum lycopersicum beta-galactosidase-like (LOC101263334), misc_RNA. // --- // ---	main	blat	PREDICTED: Solanum lycopersicum beta-galactosidase-like (LOC101263334), misc_RNA.
20252965	6.9182	2.76e-09	Solyc01g096730.2.1 // --- // Major facilitator superfamily transporter (AHRD V1 **-- A8NUY3_COPC7); contains Interpro domain(s) IPR016196 Major facilitator superfamily, general substrate transporter GO:0005351,GO:0055085 // --- // --- /// XM_004230003.1 // LOC101247465 // PREDICTED: Solanum lycopersicum protein ZINC INDUCED FACILITATOR-LIKE 1-like (LOC101247465), mRNA. // --- // ---	main	ITAG_eugene	Major facilitator superfamily transporter (AHRD V1 **-- A8NUY3_COPC7); contains Interpro domain(s) IPR016196 Major facilitator superfamily, general substrate transporter GO:0005351,GO:0055085
20321293	6.89926	1.42e-07	Solyc05g053180.2.1 // --- // Unknown Protein (AHRD V1) // --- // --- /// XM_004239849.1 // LOC101244773 // PREDICTED: Solanum lycopersicum uncharacterized LOC101244773 (LOC101244773), mRNA. // --- // ---	main	ITAG_eugene	Unknown Protein (AHRD V1)
20332467	6.89129	5.5e-09	Solyc06g051560.2.1 // --- // Flavoprotein wrbA (AHRD V1 ***- B6U724_MAIZE) // --- // --- /// XM_004241074.1 // LOC101267028 // PREDICTED: Solanum lycopersicum flavoprotein WrbA-like (LOC101267028), mRNA. // --- // ---	main	ITAG_eugene	Flavoprotein wrbA (AHRD V1 ***- B6U724_MAIZE)
20352686	6.8873	1.61e-08	Solyc07g056420.2.1 // --- // Glutathione S-transferase-like protein (AHRD V1 **** Q8GVD1_SOLLC); contains Interpro domain(s) IPR004046 Glutathione S-transferase, C-terminal GO:0004364,GO:0043295 // --- // --- /// NM_001247228.2 // LOC543836 // Solanum lycopersicum glutathione S-transferase-like protein (LOC543836), mRNA. // --- // ---	main	ITAG_eugene	Glutathione S-transferase-like protein (AHRD V1 **** Q8GVD1_SOLLC); contains Interpro domain(s) IPR004046 Glutathione S-transferase, C-terminal GO:0004364,GO:0043295
20334912	6.86752	1.36e-07	Solyc06g068310.1.1 // --- // Jp18 (AHRD V1 ***- Q8H6R4_PONTR); contains Interpro domain(s) IPR010993 Sterile alpha motif homology // --- // --- /// XM_004242153.1 // LOC101267246 // PREDICTED: Solanum lycopersicum uncharacterized LOC101267246 (LOC101267246), mRNA. // --- // ---	main	ITAG_eugene	Jp18 (AHRD V1 ***- Q8H6R4_PONTR); contains Interpro domain(s) IPR010993 Sterile alpha motif homology
20345812	6.83221	1.29e-08	Solyc06g076020.2.1 // --- // heat shock protein (AHRD V1 ***- B2D2G5_CAPSN); contains Interpro domain(s) IPR013126 Heat shock protein 70 GO:0005524,GO:0051082 // --- // --- /// NM_001247562.1 // hsc70 // Solanum lycopersicum heat shock protein cognate 70 (hsc70), mRNA. // --- // ---	main	ITAG_eugene	heat shock protein (AHRD V1 ***- B2D2G5_CAPSN); contains Interpro domain(s) IPR013126 Heat shock protein 70 GO:0005524,GO:0051082
20435806	6.83075	6.18e-10	XM_004236158.1 // LOC101250588 // PREDICTED: Solanum lycopersicum uncharacterized LOC101250588 (LOC101250588), mRNA. // --- // ---	rescue	other	PREDICTED: Solanum lycopersicum uncharacterized LOC101250588 (LOC101250588), mRNA.
20274679	6.81989	1.5e-08	Solyc02g083850.2.1 // --- // Calcium-dependent protein kinase (AHRD V1 **** C6KGT3_SOLLC); contains Interpro domain(s) IPR002290 Serine/threonine protein kinase GO:0004683,GO:0005509,GO:0006468 // --- // --- /// XM_004232444.1 // LOC101260391 // PREDICTED: Solanum lycopersicum calcium-dependent protein kinase 16-like (LOC101260391), mRNA. // --- // ---	main	ITAG_eugene	Calcium-dependent protein kinase (AHRD V1 **** C6KGT3_SOLLC); contains Interpro domain(s) IPR002290 Serine/threonine protein kinase GO:0004683,GO:0005509,GO:0006468
20424339	6.81817	4.51e-12	XM_004252240.1 // LOC101252852 // PREDICTED: Solanum lycopersicum uncharacterized LOC101252852, transcript variant 1 (LOC101252852), mRNA. // --- // --- /// XM_004252241.1 // LOC101252852 // PREDICTED: Solanum lycopersicum uncharacterized LOC101252852, transcript variant 2 (LOC101252852), mRNA. // --- // --- /// Solyc12g042380.1.1 // --- // MtN19-like protein (AHRD V1 ***- Q64EX4_PEA); contains I…	main	blat	PREDICTED: Solanum lycopersicum uncharacterized LOC101252852, transcript variant 1 (LOC101252852), mRNA.
20314697	6.81476	2.07e-09	Solyc04g080710.2.1 // --- // BHLH transcription factor-like protein (AHRD V1 *-*- Q5ZAK6_ORYSJ); contains Interpro domain(s) IPR011598 Helix-loop-helix DNA-binding GO:0005634 // --- // --- /// XM_004238237.1 // LOC101267521 // PREDICTED: Solanum lycopersicum transcription factor bHLH110-like (LOC101267521), mRNA. // --- // ---	main	ITAG_eugene	BHLH transcription factor-like protein (AHRD V1 *-*- Q5ZAK6_ORYSJ); contains Interpro domain(s) IPR011598 Helix-loop-helix DNA-binding GO:0005634
20278666	6.8081	7.29e-10	Solyc03g006620.2.1 // --- // Cotton fiber expressed protein 1 (AHRD V1 ***- O81373_GOSHI); contains Interpro domain(s) IPR008480 Protein of unknown function DUF761, plant // --- // --- /// XM_004234084.1 // LOC101263673 // PREDICTED: Solanum lycopersicum uncharacterized LOC101263673 (LOC101263673), mRNA. // --- // ---	main	ITAG_eugene	Cotton fiber expressed protein 1 (AHRD V1 ***- O81373_GOSHI); contains Interpro domain(s) IPR008480 Protein of unknown function DUF761, plant
20419870	6.78486	8.14e-08	Solyc11g072470.1.1 // --- // LOB domain protein 1 (AHRD V1 ***- D7KHW8_ARALY); contains Interpro domain(s) IPR004883 Lateral organ boundaries, LOB // --- // --- /// XM_004251217.1 // LOC101249045 // PREDICTED: Solanum lycopersicum LOB domain-containing protein 1-like (LOC101249045), mRNA. // --- // ---	main	ITAG_eugene	LOB domain protein 1 (AHRD V1 ***- D7KHW8_ARALY); contains Interpro domain(s) IPR004883 Lateral organ boundaries, LOB
20361281	6.75031	3.47e-07	Solyc07g064620.1.1 // --- // Translation initiation factor SUI1 (AHRD V1 **** A4QR10_MAGGR); contains Interpro domain(s) IPR005874 Eukaryotic translation initiation factor SUI1 GO:0003743,GO:0005515,GO:0006412,GO:0006413 // --- // --- /// XM_004244068.1 // LOC101247541 // PREDICTED: Solanum lycopersicum protein translation factor SUI1 homolog, transcript variant 1 (LOC101247541), mRNA. // --- // …	main	ITAG_eugene	Translation initiation factor SUI1 (AHRD V1 **** A4QR10_MAGGR); contains Interpro domain(s) IPR005874 Eukaryotic translation initiation factor SUI1 GO:0003743,GO:0005515,GO:0006412,GO:0006413
20413789	6.73732	3.03e-08	Solyc11g006030.1.1 // --- // U-box domain-containing protein (AHRD V1 ***- D7MID4_ARALY); contains Interpro domain(s) IPR003613 U box domain GO:0000151,GO:0005488 // --- // --- /// XM_004250408.1 // LOC101265502 // PREDICTED: Solanum lycopersicum U-box domain-containing protein 21-like (LOC101265502), mRNA. // --- // ---	main	ITAG_eugene	U-box domain-containing protein (AHRD V1 ***- D7MID4_ARALY); contains Interpro domain(s) IPR003613 U box domain GO:0000151,GO:0005488
20400490	6.72156	2.55e-09	Solyc10g017570.2.1 // --- // Carbonyl reductase 3 (AHRD V1 **** B6TRS7_MAIZE); contains Interpro domain(s) IPR002347 Glucose/ribitol dehydrogenase GO:0004090,GO:0008152,GO:0055114 // --- // --- /// XM_004248530.1 // LOC101251042 // PREDICTED: Solanum lycopersicum (+)-neomenthol dehydrogenase-like (LOC101251042), mRNA. // --- // ---	main	ITAG_eugene	Carbonyl reductase 3 (AHRD V1 **** B6TRS7_MAIZE); contains Interpro domain(s) IPR002347 Glucose/ribitol dehydrogenase GO:0004090,GO:0008152,GO:0055114
20396009	6.6816	3.01e-09	XM_004248957.1 // LOC101252935 // PREDICTED: Solanum lycopersicum calcium-dependent protein kinase 4-like (LOC101252935), mRNA. // --- // --- /// Solyc10g074570.1.1 // --- // Calcium dependent protein kinase 6 (AHRD V1 **** B9MZ11_POPTR); contains Interpro domain(s) IPR002290 Serine/threonine protein kinase GO:0004683,GO:0005509,GO:0006468 // --- // ---	main	blat	PREDICTED: Solanum lycopersicum calcium-dependent protein kinase 4-like (LOC101252935), mRNA.
20255643	6.60163	5.94e-09	Solyc01g105570.2.1 // --- // Genomic DNA chromosome 5 P1 clone MBM17 (AHRD V1 ***- Q9LVN4_ARATH) // --- // --- /// XM_004230535.1 // LOC101255339 // PREDICTED: Solanum lycopersicum uncharacterized LOC101255339, transcript variant 1 (LOC101255339), mRNA. // --- // --- /// XM_004230536.1 // LOC101255339 // PREDICTED: Solanum lycopersicum uncharacterized LOC101255339, transcript variant 2 (LOC101255…	main	ITAG_eugene	Genomic DNA chromosome 5 P1 clone MBM17 (AHRD V1 ***- Q9LVN4_ARATH)
20281958	6.59867	2.22e-10	Solyc03g078360.1.1 // --- // Receptor-like protein kinase (AHRD V1 ***- Q39202_ARATH); contains Interpro domain(s) IPR002290 Serine/threonine protein kinase GO:0005529,GO:0006468 // --- // --- /// XM_004235024.1 // LOC101265806 // PREDICTED: Solanum lycopersicum G-type lectin S-receptor-like serine/threonine-protein kinase RLK1-like (LOC101265806), mRNA. // --- // ---	main	ITAG_eugene	Receptor-like protein kinase (AHRD V1 ***- Q39202_ARATH); contains Interpro domain(s) IPR002290 Serine/threonine protein kinase GO:0005529,GO:0006468
20278653	6.57534	2.91e-08	Solyc03g006610.2.1 // --- // Arf-GAP with GTPase, ANK repeat and PH domain-containing protein 1 (AHRD V1 *--- AGAP1_XENLA); contains Interpro domain(s) IPR001164 Arf GTPase activating protein GO:0032312 // --- // --- /// XM_004234083.1 // LOC101263379 // PREDICTED: Solanum lycopersicum probable ADP-ribosylation factor GTPase-activating protein AGD5-like (LOC101263379), mRNA. // --- // ---	main	ITAG_eugene	Arf-GAP with GTPase, ANK repeat and PH domain-containing protein 1 (AHRD V1 * AGAP1_XENLA); contains Interpro domain(s) IPR001164 Arf GTPase activating protein GO:0032312
20355596	6.57284	8.79e-07	Solyc07g008110.2.1 // --- // Blue copper protein (Fragment) (AHRD V1 *--- O82576_MAIZE); contains Interpro domain(s) IPR003245 Plastocyanin-like GO:0009055 // --- // --- /// NM_001247500.1 // LOC543645 // Solanum lycopersicum dicyanin (LOC543645), mRNA. // --- // ---	main	ITAG_eugene	Blue copper protein (Fragment) (AHRD V1 * O82576_MAIZE); contains Interpro domain(s) IPR003245 Plastocyanin-like GO:0009055
20369938	6.5562	8.45e-08	Solyc08g006350.2.1 // --- // UDP-glucose glucosyltransferase (AHRD V1 **** B6EWX8_LYCBA); contains Interpro domain(s) IPR002213 UDP-glucuronosyl/UDP-glucosyltransferase GO:0008152,GO:0080002 // --- // --- /// XM_004244437.1 // LOC101264036 // PREDICTED: Solanum lycopersicum UDP-glycosyltransferase 74F2-like (LOC101264036), mRNA. // --- // --- /// NM_001247751.1 // gtsatom // Solanum lycopersicum …	main	ITAG_eugene	UDP-glucose glucosyltransferase (AHRD V1 **** B6EWX8_LYCBA); contains Interpro domain(s) IPR002213 UDP-glucuronosyl/UDP-glucosyltransferase GO:0008152,GO:0080002
20397173	6.53368	2.67e-08	Solyc10g080770.1.1 // --- // BZIP transcription factor (AHRD V1 ***- Q6IVC2_ORYSJ); contains Interpro domain(s) IPR011616 bZIP transcription factor, bZIP-1 GO:0006355 // --- // --- /// XM_004249262.1 // NIF1 // PREDICTED: Solanum lycopersicum NPR1-interactor protein 1 (NIF1), mRNA. // --- // ---	main	ITAG_eugene	BZIP transcription factor (AHRD V1 ***- Q6IVC2_ORYSJ); contains Interpro domain(s) IPR011616 bZIP transcription factor, bZIP-1 GO:0006355
20254115	6.51059	1.26e-10	Solyc01g100440.1.1 // --- // Transcription regulatory protein SNF5 (AHRD V1 *-*- D3B6R9_POLPA) // --- // ---	main	ITAG_eugene	Transcription regulatory protein SNF5 (AHRD V1 *-*- D3B6R9_POLPA)
20337212	6.50356	4e-09	Solyc06g075530.1.1 // --- // Unknown Protein (AHRD V1) // --- // ---	main	ITAG_eugene	Unknown Protein (AHRD V1)
20333207	6.46224	3.52e-07	Solyc06g059860.2.1 // --- // Unknown Protein (AHRD V1) // --- // --- /// XM_004242006.1 // LOC101243720 // PREDICTED: Solanum lycopersicum uncharacterized LOC101243720 (LOC101243720), mRNA. // --- // ---	main	ITAG_eugene	Unknown Protein (AHRD V1)
20305804	6.46045	1.09e-10	Solyc04g078660.1.1 // --- // Hydroxycinnamoyl transferase (AHRD V1 **-* D2XJ64_9MAGN); contains Interpro domain(s) IPR003480 Transferase GO:0016740,GO:0016747 // --- // --- /// XM_004238089.1 // LOC101249072 // PREDICTED: Solanum lycopersicum uncharacterized LOC101249072 (LOC101249072), mRNA. // --- // ---	main	ITAG_eugene	Hydroxycinnamoyl transferase (AHRD V1 **-* D2XJ64_9MAGN); contains Interpro domain(s) IPR003480 Transferase GO:0016740,GO:0016747
20249045	6.4545	3.73e-11	Solyc01g067000.2.1 // --- // SRC2 homolog (Fragment) (AHRD V1 *-*- B3IYJ9_9SOLA); contains Interpro domain(s) IPR018029 C2 membrane targeting protein // --- // --- /// XM_004229266.1 // LOC101256625 // PREDICTED: Solanum lycopersicum uncharacterized LOC101256625 (LOC101256625), mRNA. // --- // ---	main	ITAG_eugene	SRC2 homolog (Fragment) (AHRD V1 *-*- B3IYJ9_9SOLA); contains Interpro domain(s) IPR018029 C2 membrane targeting protein
20364978	6.38229	1.25e-09	Solyc08g062690.2.1 // --- // Unknown Protein (AHRD V1) // --- // ---	main	ITAG_eugene	Unknown Protein (AHRD V1)
20238712	6.36183	4.41e-07	Solyc01g095140.2.1 // --- // Late embryogenesis abundant protein (Fragment) (AHRD V1 **-- B7TGG5_PINSY); contains Interpro domain(s) IPR013990 Water Stress and Hypersensitive response GO:0009269 // --- // --- /// NM_001247009.1 // ER5 // Solanum lycopersicum ethylene-responsive late embryogenesis-like protein (ER5), mRNA. // --- // ---	main	ITAG_eugene	Late embryogenesis abundant protein (Fragment) (AHRD V1 **-- B7TGG5_PINSY); contains Interpro domain(s) IPR013990 Water Stress and Hypersensitive response GO:0009269
20328216	6.33763	6.91e-09	Solyc05g052670.1.1 // --- // N-hydroxycinnamoyl/benzoyltransferase 1 (AHRD V1 **-- Q00M72_SOYBN); contains Interpro domain(s) IPR003480 Transferase GO:0016747 // --- // --- /// XM_004239888.1 // LOC101256185 // PREDICTED: Solanum lycopersicum BAHD acyltransferase DCR-like (LOC101256185), mRNA. // --- // ---	main	ITAG_eugene	N-hydroxycinnamoyl/benzoyltransferase 1 (AHRD V1 **-- Q00M72_SOYBN); contains Interpro domain(s) IPR003480 Transferase GO:0016747
20350538	6.32487	5.18e-11	Solyc07g043310.2.1 // --- // Aminotransferase (AHRD V1 ***- D2KZ08_WHEAT); contains Interpro domain(s) IPR005814 Aminotransferase class-III GO:0030170 // --- // --- /// NM_001247407.1 // GABA-TP1 // Solanum lycopersicum gamma-aminobutyrate transaminase subunit precursor isozyme 1 (GABA-TP1), mRNA. // --- // ---	main	ITAG_eugene	Aminotransferase (AHRD V1 ***- D2KZ08_WHEAT); contains Interpro domain(s) IPR005814 Aminotransferase class-III GO:0030170
20373019	6.30268	1.97e-09	Solyc08g062680.1.1 // --- // MIP02663p (Fragment) (AHRD V1 **-- B8A3Z9_DROME) GO:0016042 // --- // --- /// XM_004245025.1 // LOC101251309 // PREDICTED: Solanum lycopersicum uncharacterized LOC101251309 (LOC101251309), mRNA. // --- // ---	main	ITAG_eugene	MIP02663p (Fragment) (AHRD V1 **-- B8A3Z9_DROME) GO:0016042
20375894	6.24428	6.83e-08	Solyc08g078790.1.1 // --- // Unknown Protein (AHRD V1) // --- // ---	main	ITAG_eugene	Unknown Protein (AHRD V1)
20285535	6.24344	1.26e-11	Solyc03g114950.2.1 // --- // Lipid a export ATP-binding/permease protein msba (AHRD V1 ***- Q17P67_AEDAE); contains Interpro domain(s) IPR001140 ABC transporter, transmembrane region GO:0016021,GO:0016887,GO:0017111,GO:0042803 // --- // --- /// XM_004236014.1 // LOC101258351 // PREDICTED: Solanum lycopersicum ABC transporter B family member 25-like (LOC101258351), mRNA. // --- // ---	main	ITAG_eugene	Lipid a export ATP-binding/permease protein msba (AHRD V1 ***- Q17P67_AEDAE); contains Interpro domain(s) IPR001140 ABC transporter, transmembrane region GO:0016021,GO:0016887,GO:0017111,GO:0042803
20365925	6.22596	2.73e-10	Solyc08g067390.2.1 // --- // Blight-associated protein P12 (Fragment) (AHRD V1 *-*- B6RN16_9ROSI); contains Interpro domain(s) IPR007112 Expansin 45, endoglucanase-like // --- // --- /// XM_004245165.1 // LOC101244398 // PREDICTED: Solanum lycopersicum EG45-like domain containing protein-like (LOC101244398), mRNA. // --- // ---	main	ITAG_eugene	Blight-associated protein P12 (Fragment) (AHRD V1 *-*- B6RN16_9ROSI); contains Interpro domain(s) IPR007112 Expansin 45, endoglucanase-like
20255184	6.2238	1.03e-09	Solyc01g104400.2.1 // --- // Blue copper protein (AHRD V1 **-- B6U7P6_MAIZE); contains Interpro domain(s) IPR003245 Plastocyanin-like GO:0009055 // --- // --- /// XM_004230467.1 // LOC101260379 // PREDICTED: Solanum lycopersicum basic blue protein-like (LOC101260379), mRNA. // --- // ---	main	ITAG_eugene	Blue copper protein (AHRD V1 **-- B6U7P6_MAIZE); contains Interpro domain(s) IPR003245 Plastocyanin-like GO:0009055
20339794	6.20974	5.05e-07	Solyc06g009760.1.1 // --- // Unknown Protein (AHRD V1) // --- // ---	main	ITAG_eugene	Unknown Protein (AHRD V1)
20267377	6.14521	2.92e-09	Solyc02g094000.1.1 // --- // Calmodulin-like protein (AHRD V1 ***- Q0VJ70_DATME); contains Interpro domain(s) IPR011992 EF-Hand type GO:0005509 // --- // --- /// XM_004231741.1 // LOC101245711 // PREDICTED: Solanum lycopersicum putative calcium-binding protein CML19-like (LOC101245711), mRNA. // --- // ---	main	ITAG_eugene	Calmodulin-like protein (AHRD V1 ***- Q0VJ70_DATME); contains Interpro domain(s) IPR011992 EF-Hand type GO:0005509
20374267	6.11586	8.63e-09	Solyc08g068850.2.1 // --- // Proton pump interactor 1 (AHRD V1 ***- D5L6G0_SOLTU) // --- // --- /// XM_004245243.1 // LOC101268894 // PREDICTED: Solanum lycopersicum uncharacterized LOC101268894, transcript variant 1 (LOC101268894), mRNA. // --- // --- /// XM_004245244.1 // LOC101268894 // PREDICTED: Solanum lycopersicum uncharacterized LOC101268894, transcript variant 2 (LOC101268894), mRNA. // …	main	ITAG_eugene	Proton pump interactor 1 (AHRD V1 ***- D5L6G0_SOLTU)
20408792	6.11434	6.25e-10	Solyc11g017380.1.1 // --- // DUF803 domain membrane protein (AHRD V1 **-- C1GHB7_PARBD); contains Interpro domain(s) IPR008521 Protein of unknown function DUF803 // --- // --- /// XM_004250332.1 // LOC101265699 // PREDICTED: Solanum lycopersicum magnesium transporter NIPA2-like (LOC101265699), mRNA. // --- // ---	main	ITAG_eugene	DUF803 domain membrane protein (AHRD V1 **-- C1GHB7_PARBD); contains Interpro domain(s) IPR008521 Protein of unknown function DUF803
20230915	6.10793	6.37e-06	Solyc00g188250.1.1 // --- // Mutator-like transposase-like protein (AHRD V1 ***- Q9FI74_ARATH) // --- // ---	main	ITAG_eugene	Mutator-like transposase-like protein (AHRD V1 ***- Q9FI74_ARATH)
20286548	6.06019	3.62e-11	Solyc03g118420.2.1 // --- // NF-X1 finger transcription factor (AHRD V1 **-- C5GCI1_AJEDR); contains Interpro domain(s) IPR000967 Zinc finger, NF-X1-type GO:0005515,GO:0005634,GO:0008270 // --- // --- /// XM_004235708.1 // LOC101265525 // PREDICTED: Solanum lycopersicum NF-X1-type zinc finger protein NFXL1-like (LOC101265525), mRNA. // --- // ---	main	ITAG_eugene	NF-X1 finger transcription factor (AHRD V1 **-- C5GCI1_AJEDR); contains Interpro domain(s) IPR000967 Zinc finger, NF-X1-type GO:0005515,GO:0005634,GO:0008270
20278627	6.03834	3.07e-06	Solyc03g006550.2.1 // --- // (-)-ent-kaurene synthase (AHRD V1 ***- D2X8G1_PICGL); contains Interpro domain(s) IPR005630 Terpene synthase, metal-binding domain GO:0008152,GO:0016829 // --- // --- /// XM_004234080.1 // LOC101262489 // PREDICTED: Solanum lycopersicum (E,E)-geranyllinalool synthase-like (LOC101262489), mRNA. // --- // ---	main	ITAG_eugene	(-)-ent-kaurene synthase (AHRD V1 ***- D2X8G1_PICGL); contains Interpro domain(s) IPR005630 Terpene synthase, metal-binding domain GO:0008152,GO:0016829
20345644	5.9998	3.57e-10	Solyc06g075370.2.1 // --- // Dof zinc finger protein 9 (AHRD V1 *-*- A5HWF8_HORVD); contains Interpro domain(s) IPR003851 Zinc finger, Dof-type GO:0045449 // --- // --- /// XM_004241217.1 // LOC101259641 // PREDICTED: Solanum lycopersicum dof zinc finger protein DOF2.1-like (LOC101259641), mRNA. // --- // ---	main	ITAG_eugene	Dof zinc finger protein 9 (AHRD V1 *-*- A5HWF8_HORVD); contains Interpro domain(s) IPR003851 Zinc finger, Dof-type GO:0045449
20273005	5.99882	8.39e-11	Solyc02g078660.2.1 // --- // Phosphoinositide-binding clathrin adaptor N-terminal Wiscott-Aldrich syndrome C-terminal (AHRD V1 *--- A2Q4Q2_MEDTR) // --- // --- /// XM_004233779.1 // LOC101245027 // PREDICTED: Solanum lycopersicum uncharacterized LOC101245027 (LOC101245027), mRNA. // --- // ---	main	ITAG_eugene	Phosphoinositide-binding clathrin adaptor N-terminal Wiscott-Aldrich syndrome C-terminal (AHRD V1 * A2Q4Q2_MEDTR)
20434014	5.93376	5.15e-06	Solyc12g097000.1.1 // --- // Tir, resistance protein fragment GO:0031224 // --- // --- /// XM_004252969.1 // LOC101268751 // PREDICTED: Solanum lycopersicum TMV resistance protein N-like (LOC101268751), mRNA. // --- // ---	main	ITAG_eugene	Tir, resistance protein fragment GO:0031224
20434071	5.90861	1.17e-08	Solyc12g098190.1.1 // --- // F-box protein PP2-B1 (AHRD V1 ***- PP2B1_ARATH); contains Interpro domain(s) IPR001810 Cyclin-like F-box // --- // --- /// XM_004252956.1 // LOC101264909 // PREDICTED: Solanum lycopersicum F-box protein PP2-B10-like (LOC101264909), mRNA. // --- // ---	main	ITAG_eugene	F-box protein PP2-B1 (AHRD V1 ***- PP2B1_ARATH); contains Interpro domain(s) IPR001810 Cyclin-like F-box
20353352	5.90418	1.98e-06	Solyc07g063410.2.1 // --- // NAC domain protein IPR003441 (AHRD V1 ***- B9HZY3_POPTR); contains Interpro domain(s) IPR003441 No apical meristem (NAM) protein GO:0003700,GO:0016563,GO:0045449 // --- // --- /// XM_004244155.1 // LOC101248026 // PREDICTED: Solanum lycopersicum NAC domain-containing protein 72-like (LOC101248026), mRNA. // --- // ---	main	ITAG_eugene	NAC domain protein IPR003441 (AHRD V1 ***- B9HZY3_POPTR); contains Interpro domain(s) IPR003441 No apical meristem (NAM) protein GO:0003700,GO:0016563,GO:0045449
20421271	5.89066	1.67e-08	Solyc12g009220.1.1 // --- // Jasmonate ZIM-domain protein 1 (AHRD V1 **-- A7XXZ0_SOLLC); contains Interpro domain(s) IPR010399 Tify GO:0005515 // --- // --- /// NM_001247954.1 // LOC100134911 // Solanum lycopersicum jasmonate ZIM-domain protein 1 (LOC100134911), mRNA. // --- // ---	main	ITAG_eugene	Jasmonate ZIM-domain protein 1 (AHRD V1 **-- A7XXZ0_SOLLC); contains Interpro domain(s) IPR010399 Tify GO:0005515
20287069	5.88365	9.62e-10	Solyc03g119590.1.1 // --- // NIMIN2c protein (AHRD V1 ***- A0FJY4_TOBAC) // --- // --- /// XM_004235783.1 // LOC101261799 // PREDICTED: Solanum lycopersicum uncharacterized LOC101261799 (LOC101261799), mRNA. // --- // ---	main	ITAG_eugene	NIMIN2c protein (AHRD V1 ***- A0FJY4_TOBAC)
20425290	5.85532	1.91e-10	Solyc12g056990.1.1 // --- // Unknown Protein (AHRD V1) // --- // --- /// XM_004252489.1 // LOC101249802 // PREDICTED: Solanum lycopersicum uncharacterized LOC101249802 (LOC101249802), mRNA. // --- // ---	main	ITAG_eugene	Unknown Protein (AHRD V1)
20382122	5.83397	2.38e-10	Solyc09g072600.1.1 // --- // Actin depolymerizing factor 6 (AHRD V1 ***- Q8H9D5_SOLTU); contains Interpro domain(s) IPR002108 Actin-binding, cofilin/tropomyosin type GO:0005622 // --- // ---	main	ITAG_eugene	Actin depolymerizing factor 6 (AHRD V1 ***- Q8H9D5_SOLTU); contains Interpro domain(s) IPR002108 Actin-binding, cofilin/tropomyosin type GO:0005622
20360269	5.7502	1.12e-06	Solyc07g056200.2.1 // --- // NBS-LRR class disease resistance protein (AHRD V1 **-- D5L9G6_ORYSI) // --- // --- /// XM_004243167.1 // LOC101251005 // PREDICTED: Solanum lycopersicum uncharacterized LOC101251005 (LOC101251005), mRNA. // --- // ---	main	ITAG_eugene	NBS-LRR class disease resistance protein (AHRD V1 **-- D5L9G6_ORYSI)
20278042	5.73905	1.38e-08	Solyc02g094190.2.1 // --- // Nodulin family protein (AHRD V1 ***- D7M603_ARALY); contains Interpro domain(s) IPR010658 Nodulin-like // --- // --- /// XM_004231727.1 // LOC101267176 // PREDICTED: Solanum lycopersicum uncharacterized LOC101267176 (LOC101267176), mRNA. // --- // ---	main	ITAG_eugene	Nodulin family protein (AHRD V1 ***- D7M603_ARALY); contains Interpro domain(s) IPR010658 Nodulin-like
20322491	5.73297	8.54e-11	Solyc05g005260.1.1 // --- // Unknown Protein (AHRD V1); contains Interpro domain(s) IPR012442 Protein of unknown function DUF1645 // --- // --- /// XM_004238608.1 // LOC101248673 // PREDICTED: Solanum lycopersicum uncharacterized LOC101248673 (LOC101248673), mRNA. // --- // ---	main	ITAG_eugene	Unknown Protein (AHRD V1); contains Interpro domain(s) IPR012442 Protein of unknown function DUF1645
20317930	5.71915	8.48e-06	Solyc05g013640.1.1 // --- // Unknown Protein (AHRD V1) // --- // ---	main	ITAG_eugene	Unknown Protein (AHRD V1)
20366415	5.71707	2.22e-09	Solyc08g069060.2.1 // --- // Beta-1 3-galactosyltransferase 6 (AHRD V1 **** B6UBH3_MAIZE); contains Interpro domain(s) IPR002659 Glycosyl transferase, family 31 GO:0016020,GO:0048531 // --- // --- /// XM_004245256.1 // LOC101247643 // PREDICTED: Solanum lycopersicum beta-1,3-galactosyltransferase 7-like (LOC101247643), mRNA. // --- // ---	main	ITAG_eugene	Beta-1 3-galactosyltransferase 6 (AHRD V1 **** B6UBH3_MAIZE); contains Interpro domain(s) IPR002659 Glycosyl transferase, family 31 GO:0016020,GO:0048531
20279045	5.64425	3.3e-09	Solyc03g007530.2.1 // --- // Multidrug resistance protein ABC transporter family (AHRD V1 **-- B9GX56_POPTR); contains Interpro domain(s) IPR003439 ABC transporter-like GO:0015431,GO:0016021,GO:0016887,GO:0017111 // --- // --- /// XM_004234143.1 // LOC101256256 // PREDICTED: Solanum lycopersicum ABC transporter C family member 10-like (LOC101256256), mRNA. // --- // ---	main	ITAG_eugene	Multidrug resistance protein ABC transporter family (AHRD V1 **-- B9GX56_POPTR); contains Interpro domain(s) IPR003439 ABC transporter-like GO:0015431,GO:0016021,GO:0016887,GO:0017111
20283839	5.62644	3.96e-07	Solyc03g097720.2.1 // --- // UPF0497 membrane protein 8 (AHRD V1 ***- U4978_VITVI); contains Interpro domain(s) IPR006459 Uncharacterised protein family UPF0497, trans-membrane plant subgroup // --- // --- /// XM_004235307.1 // LOC101244354 // PREDICTED: Solanum lycopersicum CASP-like protein VIT_17s0000g00560-like (LOC101244354), mRNA. // --- // ---	main	ITAG_eugene	UPF0497 membrane protein 8 (AHRD V1 ***- U4978_VITVI); contains Interpro domain(s) IPR006459 Uncharacterised protein family UPF0497, trans-membrane plant subgroup
20306156	5.61085	4.8e-07	Solyc04g079820.2.1 // --- // Inositol 5-phosphatase 4 (AHRD V1 ***- Q8I7P3_DICDI); contains Interpro domain(s) IPR000300 Inositol polyphosphate related phosphatase GO:0004437 // --- // --- /// XM_004238167.1 // LOC101247013 // PREDICTED: Solanum lycopersicum type I inositol 1,4,5-trisphosphate 5-phosphatase 11-like (LOC101247013), mRNA. // --- // ---	main	ITAG_eugene	Inositol 5-phosphatase 4 (AHRD V1 ***- Q8I7P3_DICDI); contains Interpro domain(s) IPR000300 Inositol polyphosphate related phosphatase GO:0004437
20366714	5.61082	7.23e-11	Solyc08g075020.2.1 // --- // Pectinacetylesterase like protein (Fragment) (AHRD V1 *--- Q56WP8_ARATH); contains Interpro domain(s) IPR004963 Pectinacetylesterase GO:0004091 // --- // --- /// XM_004245980.1 // LOC101257588 // PREDICTED: Solanum lycopersicum protein notum homolog (LOC101257588), mRNA. // --- // ---	main	ITAG_eugene	Pectinacetylesterase like protein (Fragment) (AHRD V1 * Q56WP8_ARATH); contains Interpro domain(s) IPR004963 Pectinacetylesterase GO:0004091
20435040	5.59546	3.3e-11	Solyc03g119230.1.1 // --- // Receptor serine/threonine kinase (AHRD V1 ***- Q9FF31_ARATH) // --- // --- /// XM_004235732.1 // LOC101247005 // PREDICTED: Solanum lycopersicum probable serine/threonine-protein kinase At1g18390-like (LOC101247005), mRNA. // --- // ---	rescue	ITAG_eugene	Receptor serine/threonine kinase (AHRD V1 ***- Q9FF31_ARATH)
20427990	5.59462	8.21e-12	Solyc12g005980.1.1 // --- // Zinc ion binding protein (AHRD V1 *--- C6HA87_AJECH); contains Interpro domain(s) IPR013536 WLM // --- // --- /// XM_004251481.1 // LOC101252149 // PREDICTED: Solanum lycopersicum uncharacterized LOC101252149 (LOC101252149), mRNA. // --- // ---	main	ITAG_eugene	Zinc ion binding protein (AHRD V1 * C6HA87_AJECH); contains Interpro domain(s) IPR013536 WLM
20287301	5.55287	8.55e-11	Solyc03g120140.2.1 // --- // Bzip-like transcription factor-like (AHRD V1 ***- Q7X997_ORYSJ); contains Interpro domain(s) IPR006867 Protein of unknown function DUF632 // --- // --- /// XM_004235663.1 // LOC101250783 // PREDICTED: Solanum lycopersicum uncharacterized LOC101250783 (LOC101250783), mRNA. // --- // ---	main	ITAG_eugene	Bzip-like transcription factor-like (AHRD V1 ***- Q7X997_ORYSJ); contains Interpro domain(s) IPR006867 Protein of unknown function DUF632
20253965	5.54735	4.65e-10	Solyc01g100010.2.1 // --- // F-box protein PP2-B1 (AHRD V1 ***- PP2B1_ARATH); contains Interpro domain(s) IPR001810 Cyclin-like F-box GO:0030246 // --- // --- /// XM_004230219.1 // LOC101262356 // PREDICTED: Solanum lycopersicum F-box protein PP2-B15-like (LOC101262356), mRNA. // --- // ---	main	ITAG_eugene	F-box protein PP2-B1 (AHRD V1 ***- PP2B1_ARATH); contains Interpro domain(s) IPR001810 Cyclin-like F-box GO:0030246
20389182	5.52312	4.67e-11	Solyc09g065000.2.1 // --- // Xylanase inhibitor (Fragment) (AHRD V1 **-- Q53IQ4_WHEAT); contains Interpro domain(s) IPR001461 Peptidase A1 GO:0006508 // --- // --- /// XM_004247106.1 // LOC101253124 // PREDICTED: Solanum lycopersicum basic 7S globulin-like (LOC101253124), mRNA. // --- // ---	main	ITAG_eugene	Xylanase inhibitor (Fragment) (AHRD V1 **-- Q53IQ4_WHEAT); contains Interpro domain(s) IPR001461 Peptidase A1 GO:0006508
20249795	5.52196	1.17e-06	Solyc01g079600.2.1 // --- // Lipase (AHRD V1 *-*- C1FIH0_9CHLO); contains Interpro domain(s) IPR002921 Lipase, class 3 GO:0006629 // --- // --- /// XM_004229356.1 // LOC101246277 // PREDICTED: Solanum lycopersicum uncharacterized LOC101246277 (LOC101246277), mRNA. // --- // ---	main	ITAG_eugene	Lipase (AHRD V1 *-*- C1FIH0_9CHLO); contains Interpro domain(s) IPR002921 Lipase, class 3 GO:0006629
20314499	5.51039	2.34e-07	Solyc04g080170.2.1 // --- // Protein serine/threonine kinase (AHRD V1 *-** D3BAM4_POLPA); contains Interpro domain(s) IPR002290 Serine/threonine protein kinase GO:0004674,GO:0006468 // --- // --- /// XM_004238195.1 // LOC101255091 // PREDICTED: Solanum lycopersicum uncharacterized LOC101255091 (LOC101255091), mRNA. // --- // ---	main	ITAG_eugene	Protein serine/threonine kinase (AHRD V1 *-** D3BAM4_POLPA); contains Interpro domain(s) IPR002290 Serine/threonine protein kinase GO:0004674,GO:0006468
20266557	5.47803	4.82e-10	Solyc02g091650.2.1 // --- // Glycine-rich protein (Fragment) (AHRD V1 *--- Q677B7_HYAOR); contains Interpro domain(s) IPR009836 Protein of unknown function DUF1399 // --- // --- /// XM_004231928.1 // LOC101252832 // PREDICTED: Solanum lycopersicum uncharacterized LOC101252832 (LOC101252832), mRNA. // --- // ---	main	ITAG_eugene	Glycine-rich protein (Fragment) (AHRD V1 * Q677B7_HYAOR); contains Interpro domain(s) IPR009836 Protein of unknown function DUF1399
20253906	5.47579	1.23e-11	Solyc01g099910.2.1 // --- // Epoxide hydrolase (AHRD V1 ***- B3VMR4_NICBE); contains Interpro domain(s) IPR000639 Epoxide hydrolase-like GO:0003824 // --- // --- /// XM_004230210.1 // LOC101259675 // PREDICTED: Solanum lycopersicum bifunctional epoxide hydrolase 2-like (LOC101259675), mRNA. // --- // ---	main	ITAG_eugene	Epoxide hydrolase (AHRD V1 ***- B3VMR4_NICBE); contains Interpro domain(s) IPR000639 Epoxide hydrolase-like GO:0003824
20273828	5.47103	6.22e-07	Solyc02g081300.2.1 // --- // Sucrose synthase (AHRD V1 **** Q9FHU4_ARATH); contains Interpro domain(s) IPR012820 Sucrose synthase, plants and cyanobacteria GO:0005985,GO:0009058,GO:0016157 // --- // --- /// XM_004232624.1 // LOC101266782 // PREDICTED: Solanum lycopersicum sucrose synthase 7-like (LOC101266782), mRNA. // --- // ---	main	ITAG_eugene	Sucrose synthase (AHRD V1 **** Q9FHU4_ARATH); contains Interpro domain(s) IPR012820 Sucrose synthase, plants and cyanobacteria GO:0005985,GO:0009058,GO:0016157
20330405	5.46783	1.22e-10	Solyc06g009020.2.1 // --- // Glutathione S-transferase (AHRD V1 **** A5YWI8_SOLCO); contains Interpro domain(s) IPR004046 Glutathione S-transferase, C-terminal GO:0004364 // --- // --- /// XM_004240488.1 // LOC101256384 // PREDICTED: Solanum lycopersicum glutathione S-transferase-like (LOC101256384), mRNA. // --- // ---	main	ITAG_eugene	Glutathione S-transferase (AHRD V1 **** A5YWI8_SOLCO); contains Interpro domain(s) IPR004046 Glutathione S-transferase, C-terminal GO:0004364
20286016	5.44084	3.87e-07	Solyc03g116630.2.1 // --- // Unknown Protein (AHRD V1) // --- // --- /// XM_004235915.1 // LOC101253674 // PREDICTED: Solanum lycopersicum uncharacterized LOC101253674 (LOC101253674), mRNA. // --- // ---	main	ITAG_eugene	Unknown Protein (AHRD V1)
20235086	5.4263	1.52e-08	Solyc01g067010.2.1 // --- // F-box family protein (AHRD V1 **-- B9HCS6_POPTR); contains Interpro domain(s) IPR017451 F-box associated type 1 // --- // --- /// XM_004229181.1 // LOC101250624 // PREDICTED: Solanum lycopersicum F-box protein CPR30-like (LOC101250624), mRNA. // --- // ---	main	ITAG_eugene	F-box family protein (AHRD V1 **-- B9HCS6_POPTR); contains Interpro domain(s) IPR017451 F-box associated type 1
20306816	5.41069	5.29e-08	Solyc04g081900.2.1 // --- // Nucleoredoxin 1 (AHRD V1 **-- A8I9L1_CHLRE); contains Interpro domain(s) IPR017936 Thioredoxin-like GO:0045454 // --- // --- /// XM_004238336.1 // LOC101245840 // PREDICTED: Solanum lycopersicum probable nucleoredoxin 2-like (LOC101245840), mRNA. // --- // ---	main	ITAG_eugene	Nucleoredoxin 1 (AHRD V1 **-- A8I9L1_CHLRE); contains Interpro domain(s) IPR017936 Thioredoxin-like GO:0045454
20288532	5.39976	6.63e-06	Solyc03g005320.2.1 // --- // Fatty acid elongase 3-ketoacyl-CoA synthase (AHRD V1 **** Q6DUV5_BRANA); contains Interpro domain(s) IPR012392 Very-long-chain 3-ketoacyl-CoA synthase GO:0008152,GO:0008415,GO:0009922,GO:0016020 // --- // --- /// XM_004233977.1 // LOC101258036 // PREDICTED: Solanum lycopersicum 3-ketoacyl-CoA synthase 11-like (LOC101258036), mRNA. // --- // ---	main	ITAG_eugene	Fatty acid elongase 3-ketoacyl-CoA synthase (AHRD V1 **** Q6DUV5_BRANA); contains Interpro domain(s) IPR012392 Very-long-chain 3-ketoacyl-CoA synthase GO:0008152,GO:0008415,GO:0009922,GO:0016020
20397152	5.39273	4.41e-07	Solyc10g080670.1.1 // --- // Unknown Protein (AHRD V1) // --- // --- /// XM_004249252.1 // LOC101267365 // PREDICTED: Solanum lycopersicum uncharacterized LOC101267365 (LOC101267365), mRNA. // --- // ---	main	ITAG_eugene	Unknown Protein (AHRD V1)
20323707	5.38634	1.16e-06	Solyc05g009340.1.1 // --- // Unknown Protein (AHRD V1) // --- // ---	main	ITAG_eugene	Unknown Protein (AHRD V1)
20264019	5.3509	5.35e-11	Solyc02g083460.2.1 // --- // Aspartyl protease family protein (AHRD V1 **-- D7LAA8_ARALY); contains Interpro domain(s) IPR001461 Peptidase A1 GO:0006508 // --- // --- /// XM_004232469.1 // LOC101268338 // PREDICTED: Solanum lycopersicum aspartic proteinase-like protein 1-like (LOC101268338), mRNA. // --- // ---	main	ITAG_eugene	Aspartyl protease family protein (AHRD V1 **-- D7LAA8_ARALY); contains Interpro domain(s) IPR001461 Peptidase A1 GO:0006508
20274361	5.29707	2.25e-08	Solyc02g082900.2.1 // --- // Strictosidine synthase family protein (AHRD V1 **-- D7LTU8_ARALY); contains Interpro domain(s) IPR004141 Strictosidine synthase GO:0004064,GO:0005515,GO:0009058 // --- // --- /// XM_004232504.1 // LOC101253341 // PREDICTED: Solanum lycopersicum adipocyte plasma membrane-associated protein-like (LOC101253341), mRNA. // --- // ---	main	ITAG_eugene	Strictosidine synthase family protein (AHRD V1 **-- D7LTU8_ARALY); contains Interpro domain(s) IPR004141 Strictosidine synthase GO:0004064,GO:0005515,GO:0009058
20368691	5.29389	7.03e-10	Solyc08g080940.2.1 // --- // Glutathione peroxidase (AHRD V1 ***- Q4VY91_CAPCH); contains Interpro domain(s) IPR000889 Glutathione peroxidase GO:0055114 // --- // --- /// NM_001247638.1 // GPXle-1 // Solanum lycopersicum glutathione peroxidase (GPXle-1), mRNA. // --- // ---	main	ITAG_eugene	Glutathione peroxidase (AHRD V1 ***- Q4VY91_CAPCH); contains Interpro domain(s) IPR000889 Glutathione peroxidase GO:0055114
20400245	5.28293	5.48e-06	Solyc10g011660.2.1 // --- // GH3 family protein (AHRD V1 ***- B9GQG9_POPTR); contains Interpro domain(s) IPR004993 GH3 auxin-responsive promoter GO:0070566,GO:0080123 // --- // --- /// XM_004248027.1 // LOC101262053 // PREDICTED: Solanum lycopersicum probable indole-3-acetic acid-amido synthetase GH3.5-like (LOC101262053), mRNA. // --- // ---	main	ITAG_eugene	GH3 family protein (AHRD V1 ***- B9GQG9_POPTR); contains Interpro domain(s) IPR004993 GH3 auxin-responsive promoter GO:0070566,GO:0080123
20382665	5.28255	2.91e-12	Solyc09g075420.2.1 // --- // Ethylene responsive transcription factor 2b (AHRD V1 *-*- C0J9I6_9ROSA); contains Interpro domain(s) IPR001471 Pathogenesis-related transcriptional factor and ERF, DNA-binding IPR001711 Phospholipase C, phosphatidylinositol-specific, Y domain GO:0003677,GO:0006355,GO:0023034 // --- // --- /// NM_001247379.1 // ERF2 // Solanum lycopersicum ethylene response factor 2 (E…	main	ITAG_eugene	Ethylene responsive transcription factor 2b (AHRD V1 *-*- C0J9I6_9ROSA); contains Interpro domain(s) IPR001471 Pathogenesis-related transcriptional factor and ERF, DNA-binding IPR001711 Phospholipase C, phosphatidylinositol-specific, Y domain GO:0003677,GO:0006355,GO:0023034
20296470	5.2734	2.43e-05	Solyc03g116890.2.1 // --- // WRKY transcription factor 2 (AHRD V1 **** C0L2R9_SOLLC); contains Interpro domain(s) IPR003657 DNA-binding WRKY GO:0003700,GO:0005515,GO:0045449 // --- // --- /// XM_004235893.1 // LOC101246812 // PREDICTED: Solanum lycopersicum probable WRKY transcription factor 40-like (LOC101246812), mRNA. // --- // ---	main	ITAG_eugene	WRKY transcription factor 2 (AHRD V1 **** C0L2R9_SOLLC); contains Interpro domain(s) IPR003657 DNA-binding WRKY GO:0003700,GO:0005515,GO:0045449
20350556	5.26563	9.61e-12	Solyc07g043320.2.1 // --- // Unknown Protein (AHRD V1); contains Interpro domain(s) IPR009053 Prefoldin GO:0000166 // --- // --- /// XM_004243596.1 // LOC101256605 // PREDICTED: Solanum lycopersicum uncharacterized LOC101256605 (LOC101256605), mRNA. // --- // ---	main	ITAG_eugene	Unknown Protein (AHRD V1); contains Interpro domain(s) IPR009053 Prefoldin GO:0000166
20265431	5.2591	1.3e-06	Solyc02g087960.2.1 // --- // MYB transcription factor (AHRD V1 **** Q9SN78_ARATH); contains Interpro domain(s) IPR015495 Myb transcription factor GO:0003677,GO:0003700,GO:0045449 // --- // --- /// XM_004232172.1 // LOC101253245 // PREDICTED: Solanum lycopersicum myb-related protein 306-like (LOC101253245), mRNA. // --- // ---	main	ITAG_eugene	MYB transcription factor (AHRD V1 **** Q9SN78_ARATH); contains Interpro domain(s) IPR015495 Myb transcription factor GO:0003677,GO:0003700,GO:0045449
20256839	5.25086	2.27e-08	Solyc01g109710.2.1 // --- // Universal stress protein (AHRD V1 **-- B6SNQ1_MAIZE); contains Interpro domain(s) IPR006016 UspA GO:0005515,GO:0006950 // --- // --- /// XM_004230883.1 // LOC101259002 // PREDICTED: Solanum lycopersicum uncharacterized LOC101259002, transcript variant 1 (LOC101259002), mRNA. // --- // --- /// XM_004230884.1 // LOC101259002 // PREDICTED: Solanum lycopersicum uncharacte…	main	ITAG_eugene	Universal stress protein (AHRD V1 **-- B6SNQ1_MAIZE); contains Interpro domain(s) IPR006016 UspA GO:0005515,GO:0006950
20354040	5.2372	1.38e-08	XR_182967.1 // LOC101254920 // PREDICTED: Solanum lycopersicum uncharacterized LOC101254920 (LOC101254920), misc_RNA. // --- // ---	main	blat	PREDICTED: Solanum lycopersicum uncharacterized LOC101254920 (LOC101254920), misc_RNA.
20382118	5.23445	9.62e-10	Solyc09g072590.2.1 // --- // Actin-depolymerizing factor 6 (AHRD V1 **** D6BR51_9ROSI); contains Interpro domain(s) IPR002108 Actin-binding, cofilin/tropomyosin type GO:0005622,GO:0051015 // --- // --- /// XM_004247471.1 // LOC101251721 // PREDICTED: Solanum lycopersicum actin-depolymerizing factor-like (LOC101251721), mRNA. // --- // ---	main	ITAG_eugene	Actin-depolymerizing factor 6 (AHRD V1 **** D6BR51_9ROSI); contains Interpro domain(s) IPR002108 Actin-binding, cofilin/tropomyosin type GO:0005622,GO:0051015
20253598	5.23204	3.11e-06	Solyc01g098910.2.1 // --- // Mitochondrial carrier protein (AHRD V1 ***- C5P0Z3_COCP7); contains Interpro domain(s) IPR001993 Mitochondrial substrate carrier GO:0005347,GO:0015217,GO:0016020 // --- // --- /// XM_004230139.1 // LOC101263761 // PREDICTED: Solanum lycopersicum peroxisomal adenine nucleotide carrier 1-like (LOC101263761), mRNA. // --- // ---	main	ITAG_eugene	Mitochondrial carrier protein (AHRD V1 ***- C5P0Z3_COCP7); contains Interpro domain(s) IPR001993 Mitochondrial substrate carrier GO:0005347,GO:0015217,GO:0016020
20351858	5.23025	2.41e-12	Solyc07g053270.2.1 // --- // HAD-superfamily hydrolase subfamily IA variant 3 containing protein expressed (AHRD V1 ***- Q109K4_ORYSJ); contains Interpro domain(s) IPR005834 Haloacid dehalogenase-like hydrolase GO:0003919,GO:0008152,GO:0008531,GO:0016787 // --- // --- /// XM_004243363.1 // LOC101261429 // PREDICTED: Solanum lycopersicum pseudouridine-5'-monophosphatase-like (LOC101261429), mRNA. …	main	ITAG_eugene	HAD-superfamily hydrolase subfamily IA variant 3 containing protein expressed (AHRD V1 ***- Q109K4_ORYSJ); contains Interpro domain(s) IPR005834 Haloacid dehalogenase-like hydrolase GO:0003919,GO:0008152,GO:0008531,GO:0016787
20425745	5.22251	4.06e-07	Solyc12g087830.1.1 // --- // MADS box transcription factor (AHRD V1 ***- Q8L5F7_DAUCA); contains Interpro domain(s) IPR002100 Transcription factor, MADS-box GO:0005634 // --- // --- /// XM_004252664.1 // LOC101247413 // PREDICTED: Solanum lycopersicum agamous-like MADS-box protein AGL31-like (LOC101247413), mRNA. // --- // ---	main	ITAG_eugene	MADS box transcription factor (AHRD V1 ***- Q8L5F7_DAUCA); contains Interpro domain(s) IPR002100 Transcription factor, MADS-box GO:0005634
20306059	5.21621	6.83e-08	Solyc04g079350.1.1 // --- // Pheromone receptor-like protein (Fragment) (AHRD V1 *--- Q7XHJ1_QUERO); contains Interpro domain(s) IPR012442 Protein of unknown function DUF1645 // --- // --- /// XM_004238135.1 // LOC101262614 // PREDICTED: Solanum lycopersicum uncharacterized LOC101262614 (LOC101262614), mRNA. // --- // ---	main	ITAG_eugene	Pheromone receptor-like protein (Fragment) (AHRD V1 * Q7XHJ1_QUERO); contains Interpro domain(s) IPR012442 Protein of unknown function DUF1645
20294570	5.18788	4.27e-08	Solyc03g098730.1.1 // --- // Kunitz trypsin inhibitor (AHRD V1 ***- B8Y888_TOBAC); contains Interpro domain(s) IPR011065 Kunitz inhibitor ST1-like GO:0004866 // --- // --- /// XM_004235364.1 // LOC101262296 // PREDICTED: Solanum lycopersicum miraculin-like (LOC101262296), mRNA. // --- // ---	main	ITAG_eugene	Kunitz trypsin inhibitor (AHRD V1 ***- B8Y888_TOBAC); contains Interpro domain(s) IPR011065 Kunitz inhibitor ST1-like GO:0004866
20246240	5.18442	1.47e-10	Solyc01g010310.2.1 // --- // Glucan endo-1 3-beta-glucosidase 3 (AHRD V1 *-*- B6UAN6_MAIZE); contains Interpro domain(s) IPR012946 X8 // --- // --- /// XM_004228361.1 // LOC101257693 // PREDICTED: Solanum lycopersicum glucan endo-1,3-beta-glucosidase-like protein 2-like (LOC101257693), mRNA. // --- // ---	main	ITAG_eugene	Glucan endo-1 3-beta-glucosidase 3 (AHRD V1 *-*- B6UAN6_MAIZE); contains Interpro domain(s) IPR012946 X8
20355351	5.17726	8.63e-08	Solyc07g007350.1.1 // --- // Jp18 (AHRD V1 *-*- Q8H6R4_PONTR); contains Interpro domain(s) IPR010993 Sterile alpha motif homology // --- // --- /// XM_004242976.1 // LOC101257978 // PREDICTED: Solanum lycopersicum uncharacterized LOC101257978 (LOC101257978), mRNA. // --- // ---	main	ITAG_eugene	Jp18 (AHRD V1 *-*- Q8H6R4_PONTR); contains Interpro domain(s) IPR010993 Sterile alpha motif homology
20263983	5.17322	2.31e-09	Solyc02g083400.2.1 // --- // RING finger protein 38 (AHRD V1 *-*- RNF38_HUMAN); contains Interpro domain(s) IPR001841 Zinc finger, RING-type GO:0005515,GO:0008270 // --- // --- /// XM_004232475.1 // LOC101244827 // PREDICTED: Solanum lycopersicum NEP1-interacting protein 2-like (LOC101244827), mRNA. // --- // ---	main	ITAG_eugene	RING finger protein 38 (AHRD V1 *-*- RNF38_HUMAN); contains Interpro domain(s) IPR001841 Zinc finger, RING-type GO:0005515,GO:0008270
20260309	5.16655	1.11e-11	Solyc02g067770.2.1 // --- // Cysteine-rich receptor-like protein kinase 2 (AHRD V1 ***- CRK2_ARATH); contains Interpro domain(s) IPR002902 Protein of unknown function DUF26 // --- // ---	main	ITAG_eugene	Cysteine-rich receptor-like protein kinase 2 (AHRD V1 ***- CRK2_ARATH); contains Interpro domain(s) IPR002902 Protein of unknown function DUF26
20351167	5.15919	1.91e-10	Solyc07g048120.2.1 // --- // Ubiquitin fusion degradation protein 1 (AHRD V1 ***- C5FJE2_NANOT); contains Interpro domain(s) IPR004854 Ubiquitin fusion degradation protein UFD1 GO:0006508,GO:0006511 // --- // --- /// XM_004243486.1 // LOC101248592 // PREDICTED: Solanum lycopersicum uncharacterized LOC101248592 (LOC101248592), mRNA. // --- // ---	main	ITAG_eugene	Ubiquitin fusion degradation protein 1 (AHRD V1 ***- C5FJE2_NANOT); contains Interpro domain(s) IPR004854 Ubiquitin fusion degradation protein UFD1 GO:0006508,GO:0006511
20332557	5.1584	3.08e-08	Solyc06g052050.2.1 // --- // Heat shock protein (AHRD V1 ***- Q84KP8_CYAME); contains Interpro domain(s) IPR013126 Heat shock protein 70 GO:0005524,GO:0042623,GO:0051787 // --- // --- /// XM_004241083.1 // LOC101245850 // PREDICTED: Solanum lycopersicum luminal-binding protein 4-like (LOC101245850), mRNA. // --- // ---	main	ITAG_eugene	Heat shock protein (AHRD V1 ***- Q84KP8_CYAME); contains Interpro domain(s) IPR013126 Heat shock protein 70 GO:0005524,GO:0042623,GO:0051787
20316404	5.14992	1.22e-06	Solyc05g007770.2.1 // --- // NAC domain transcription factor (AHRD V1 **** Q5DM36_WHEAT); contains Interpro domain(s) IPR003441 No apical meristem (NAM) protein GO:0003700,GO:0045449 // --- // --- /// XM_004238762.1 // LOC101244582 // PREDICTED: Solanum lycopersicum NAC transcription factor 29-like (LOC101244582), mRNA. // --- // ---	main	ITAG_eugene	NAC domain transcription factor (AHRD V1 **** Q5DM36_WHEAT); contains Interpro domain(s) IPR003441 No apical meristem (NAM) protein GO:0003700,GO:0045449
20329655	5.1338	2.23e-09	Solyc06g005260.2.1 // --- // Cytoplasmic glutaredoxin thioltransferase glutathione-dependent disulfide oxidoreductase (AHRD V1 **** C4R934_PICPG); contains Interpro domain(s) IPR011899 Glutaredoxin, eukaryotic and viruses GO:0015038,GO:0045454 // --- // --- /// NM_001247059.1 // LOC544298 // Solanum lycopersicum gluaredoxin (LOC544298), mRNA. // --- // ---	main	ITAG_eugene	Cytoplasmic glutaredoxin thioltransferase glutathione-dependent disulfide oxidoreductase (AHRD V1 **** C4R934_PICPG); contains Interpro domain(s) IPR011899 Glutaredoxin, eukaryotic and viruses GO:0015038,GO:0045454
20428640	5.13355	3.3e-07	Solyc12g008950.1.1 // --- // At1g17490/F1L3_4 (AHRD V1 *-*- Q9LNQ6_ARATH) // --- // ---	main	ITAG_eugene	At1g17490/F1L3_4 (AHRD V1 *-*- Q9LNQ6_ARATH)
20407289	5.12822	2.41e-07	Solyc11g008720.1.1 // --- // Beta-glucosidase G4 (AHRD V1 ***- A8TVR1_MEDTR); contains Interpro domain(s) IPR001360 Glycoside hydrolase, family 1 GO:0005975 // --- // --- /// XM_004250033.1 // LOC101251735 // PREDICTED: Solanum lycopersicum beta-glucosidase 42-like (LOC101251735), mRNA. // --- // ---	main	ITAG_eugene	Beta-glucosidase G4 (AHRD V1 ***- A8TVR1_MEDTR); contains Interpro domain(s) IPR001360 Glycoside hydrolase, family 1 GO:0005975
20354709	5.11825	4.51e-11	Solyc07g005410.2.1 // --- // Unknown Protein (AHRD V1) // --- // --- /// XM_004242530.1 // LOC101263329 // PREDICTED: Solanum lycopersicum uncharacterized LOC101263329 (LOC101263329), mRNA. // --- // ---	main	ITAG_eugene	Unknown Protein (AHRD V1)
20373038	5.11767	1.22e-09	Solyc08g062820.2.1 // --- // Cytokinin riboside 5&apos;-monophosphate phosphoribohydrolase LOG (AHRD V1 **-- LOG_ORYSJ); contains Interpro domain(s) IPR005269 Conserved hypothetical protein CHP00730 GO:0016831,GO:0042803 // --- // --- /// XM_004245030.1 // LOC101252798 // PREDICTED: Solanum lycopersicum cytokinin riboside 5'-monophosphate phosphoribohydrolase LOG8-like (LOC101252798), mRNA. // --…	main	ITAG_eugene	Cytokinin riboside 5&apos;-monophosphate phosphoribohydrolase LOG (AHRD V1 **-- LOG_ORYSJ); contains Interpro domain(s) IPR005269 Conserved hypothetical protein CHP00730 GO:0016831,GO:0042803
20260311	5.11513	2.34e-09	Solyc02g067780.2.1 // --- // RLK, Receptor like protein, putative resistance protein with an antifungal domain GO:0004702,GO:0006468,GO:0019199 // --- // --- /// XM_004233281.1 // LOC101258222 // PREDICTED: Solanum lycopersicum putative cysteine-rich receptor-like protein kinase 43-like (LOC101258222), mRNA. // --- // ---	main	ITAG_eugene	RLK, Receptor like protein, putative resistance protein with an antifungal domain GO:0004702,GO:0006468,GO:0019199
20386794	5.10639	1.19e-10	Solyc09g013150.2.1 // --- // Vesicular glutamate transporter 3 (AHRD V1 **-* B5AU16_DANRE); contains Interpro domain(s) IPR016196 Major facilitator superfamily, general substrate transporter GO:0005315,GO:0055085 // --- // --- /// XM_004246294.1 // LOC101254229 // PREDICTED: Solanum lycopersicum probable anion transporter 3, chloroplastic-like (LOC101254229), mRNA. // --- // ---	main	ITAG_eugene	Vesicular glutamate transporter 3 (AHRD V1 **-* B5AU16_DANRE); contains Interpro domain(s) IPR016196 Major facilitator superfamily, general substrate transporter GO:0005315,GO:0055085
20373190	5.10566	1.65e-10	Solyc08g065480.2.1 // --- // Ferrochelatase (AHRD V1 **** B9RRU8_RICCO); contains Interpro domain(s) IPR001015 Ferrochelatase GO:0004325,GO:0006783 // --- // --- /// XM_004245066.1 // LOC101263738 // PREDICTED: Solanum lycopersicum ferrochelatase-2, chloroplastic-like (LOC101263738), mRNA. // --- // ---	main	ITAG_eugene	Ferrochelatase (AHRD V1 **** B9RRU8_RICCO); contains Interpro domain(s) IPR001015 Ferrochelatase GO:0004325,GO:0006783
20298866	5.10525	1.82e-09	XM_004236986.1 // LOC101246126 // PREDICTED: Solanum lycopersicum F-box/kelch-repeat protein SKIP11-like, transcript variant 1 (LOC101246126), mRNA. // --- // --- /// XM_004236987.1 // LOC101246126 // PREDICTED: Solanum lycopersicum F-box/kelch-repeat protein SKIP11-like, transcript variant 2 (LOC101246126), mRNA. // --- // --- /// Solyc04g005670.1.1 // --- // Kelch-like protein 17 (AHRD V1 *-*- …	main	blat	PREDICTED: Solanum lycopersicum F-box/kelch-repeat protein SKIP11-like, transcript variant 1 (LOC101246126), mRNA.
20284975	5.10344	1.65e-07	Solyc03g113390.2.1 // --- // Calcium-dependent protein kinase 1 (AHRD V1 **** A9Z0P8_DATME); contains Interpro domain(s) IPR002290 Serine/threonine protein kinase GO:0004689,GO:0005509,GO:0006468 // --- // --- /// XM_004236133.1 // LOC101055527 // PREDICTED: Solanum lycopersicum Hop-interacting protein THI080 (LOC101055527), mRNA. // --- // ---	main	ITAG_eugene	Calcium-dependent protein kinase 1 (AHRD V1 **** A9Z0P8_DATME); contains Interpro domain(s) IPR002290 Serine/threonine protein kinase GO:0004689,GO:0005509,GO:0006468
20349986	5.08482	2.85e-05	XM_004243674.1 // LOC101256989 // PREDICTED: Solanum lycopersicum uncharacterized LOC101256989 (LOC101256989), mRNA. // --- // --- /// Solyc07g041330.1.1 // --- // EMB1611/MEE22 (AHRD V1 ***- D7LH45_ARALY) // --- // ---	main	blat	PREDICTED: Solanum lycopersicum uncharacterized LOC101256989 (LOC101256989), mRNA.
20298025	5.07972	8.15e-05	Solyc03g121240.1.1 // --- // BHLH transcription factor-like (AHRD V1 *--* Q8S0N2_ORYSJ); contains Interpro domain(s) IPR001092 Basic helix-loop-helix dimerisation region bHLH GO:0003700,GO:0005634,GO:0045449 // --- // --- /// XM_004235579.1 // LOC101250001 // PREDICTED: Solanum lycopersicum transcription factor bHLH87-like (LOC101250001), mRNA. // --- // ---	main	ITAG_eugene	BHLH transcription factor-like (AHRD V1 *--* Q8S0N2_ORYSJ); contains Interpro domain(s) IPR001092 Basic helix-loop-helix dimerisation region bHLH GO:0003700,GO:0005634,GO:0045449
20271952	5.07895	1.3e-08	Solyc02g071730.2.1 // --- // MADS-box transcription factor AGAMOUS (AHRD V1 **-* Q8GTY3_HELAN); contains Interpro domain(s) IPR002100 Transcription factor, MADS-box IPR002487 Transcription factor, K-box GO:0003700,GO:0005515,GO:0005634 // --- // --- /// XM_004232947.1 // LOC543840 // PREDICTED: Solanum lycopersicum TAG1 transcription factor (LOC543840), mRNA. // --- // ---	main	ITAG_eugene	MADS-box transcription factor AGAMOUS (AHRD V1 **-* Q8GTY3_HELAN); contains Interpro domain(s) IPR002100 Transcription factor, MADS-box IPR002487 Transcription factor, K-box GO:0003700,GO:0005515,GO:0005634
20236950	5.06812	6.6e-08	XM_004229565.1 // LOC101266866 // PREDICTED: Solanum lycopersicum zinc finger A20 and AN1 domain-containing stress-associated protein 5-like, transcript variant 2 (LOC101266866), mRNA. // --- // ---	main	blat	PREDICTED: Solanum lycopersicum zinc finger A20 and AN1 domain-containing stress-associated protein 5-like, transcript variant 2 (LOC101266866), mRNA.
20322617	5.06531	1.37e-08	Solyc05g005810.2.1 // --- // Uncharacterized basic helix-loop-helix protein At1g06150 (AHRD V1 *-*- Y1615_ARATH) // --- // --- /// XM_004238638.1 // LOC101257467 // PREDICTED: Solanum lycopersicum uncharacterized LOC101257467 (LOC101257467), mRNA. // --- // ---	main	ITAG_eugene	Uncharacterized basic helix-loop-helix protein At1g06150 (AHRD V1 *-*- Y1615_ARATH)
20400360	5.06286	8.48e-09	Solyc10g012080.2.1 // --- // MRNA clone RAFL21-79-C21 (AHRD V1 **-- Q8W458_ARATH); contains Interpro domain(s) IPR006461 Protein of unknown function Cys-rich // --- // --- /// XM_004248007.1 // LOC101255928 // PREDICTED: Solanum lycopersicum uncharacterized LOC101255928 (LOC101255928), mRNA. // --- // ---	main	ITAG_eugene	MRNA clone RAFL21-79-C21 (AHRD V1 **-- Q8W458_ARATH); contains Interpro domain(s) IPR006461 Protein of unknown function Cys-rich
20375302	5.04896	3.42e-07	Solyc08g076860.2.1 // --- // Zinc-binding family protein (AHRD V1 **** D7MDD4_ARALY); contains Interpro domain(s) IPR006734 Protein of unknown function DUF597 GO:0005488 // --- // --- /// XM_004246134.1 // LOC101260164 // PREDICTED: Solanum lycopersicum uncharacterized LOC101260164 (LOC101260164), mRNA. // --- // ---	main	ITAG_eugene	Zinc-binding family protein (AHRD V1 **** D7MDD4_ARALY); contains Interpro domain(s) IPR006734 Protein of unknown function DUF597 GO:0005488
20287726	5.04104	3.73e-09	Solyc03g121340.1.1 // --- // Unknown Protein (AHRD V1) // --- // ---	main	ITAG_eugene	Unknown Protein (AHRD V1)
20366348	5.03818	1.19e-06	Solyc08g068790.1.1 // --- // Tyramine hydroxycinnamoyl transferase (AHRD V1 ***- Q8H9D9_SOLTU) // --- // --- /// XR_183027.1 // LOC101267431 // PREDICTED: Solanum lycopersicum tyramine N-feruloyltransferase 4/11-like (LOC101267431), misc_RNA. // --- // ---	main	ITAG_eugene	Tyramine hydroxycinnamoyl transferase (AHRD V1 ***- Q8H9D9_SOLTU)
20311791	5.0363	3.6e-09	Solyc04g057890.2.1 // --- // Ganglioside-induced differentiation-associated protein 1 (AHRD V1 **-- Q78AN2_DANRE); contains Interpro domain(s) IPR004045 Glutathione S-transferase, N-terminal // --- // --- /// XM_004237316.1 // LOC101248870 // PREDICTED: Solanum lycopersicum glutathione S-transferase TCHQD-like, transcript variant 1 (LOC101248870), mRNA. // --- // --- /// XM_004237317.1 // LOC1012…	main	ITAG_eugene	Ganglioside-induced differentiation-associated protein 1 (AHRD V1 **-- Q78AN2_DANRE); contains Interpro domain(s) IPR004045 Glutathione S-transferase, N-terminal
20275252	5.01257	7.1e-08	Solyc02g085310.2.1 // --- // Unknown Protein (AHRD V1) // --- // --- /// XR_182462.1 // LOC101257722 // PREDICTED: Solanum lycopersicum uncharacterized LOC101257722 (LOC101257722), misc_RNA. // --- // ---	main	ITAG_eugene	Unknown Protein (AHRD V1)
20267019	4.9841	2e-10	Solyc02g093050.2.1 // --- // WRKY transcription factor 26 (AHRD V1 ***- C9DI15_9ROSI); contains Interpro domain(s) IPR003657 DNA-binding WRKY GO:0005516,GO:0045449 // --- // --- /// XM_004231823.1 // WRKYIId-4 // PREDICTED: Solanum lycopersicum WRKY transcription factor IId-4 (WRKYIId-4), mRNA. // --- // ---	main	ITAG_eugene	WRKY transcription factor 26 (AHRD V1 ***- C9DI15_9ROSI); contains Interpro domain(s) IPR003657 DNA-binding WRKY GO:0005516,GO:0045449
20275244	4.97945	8.43e-10	Solyc02g085300.2.1 // --- // CRAL/TRIO domain containing protein expressed (AHRD V1 **-- Q75GU9_ORYSJ); contains Interpro domain(s) IPR001251 Cellular retinaldehyde-binding/triple function, C-terminal GO:0005215 // --- // --- /// XM_004232355.1 // LOC101258514 // PREDICTED: Solanum lycopersicum random slug protein 5-like, transcript variant 1 (LOC101258514), mRNA. // --- // --- /// XM_004232356.1…	main	ITAG_eugene	CRAL/TRIO domain containing protein expressed (AHRD V1 **-- Q75GU9_ORYSJ); contains Interpro domain(s) IPR001251 Cellular retinaldehyde-binding/triple function, C-terminal GO:0005215
20263350	4.97631	1.12e-08	Solyc02g081690.1.1 // --- // Glucosyltransferase (AHRD V1 **** Q94IF2_TOBAC); contains Interpro domain(s) IPR002213 UDP-glucuronosyl/UDP-glucosyltransferase GO:0008152,GO:0080043 // --- // --- /// XM_004232594.1 // LOC101258120 // PREDICTED: Solanum lycopersicum UDP-glucose flavonoid 3-O-glucosyltransferase 6-like (LOC101258120), mRNA. // --- // ---	main	ITAG_eugene	Glucosyltransferase (AHRD V1 **** Q94IF2_TOBAC); contains Interpro domain(s) IPR002213 UDP-glucuronosyl/UDP-glucosyltransferase GO:0008152,GO:0080043
20420543	4.9715	4.8e-06	Solyc12g006510.1.1 // --- // Cycloartenol Synthase (AHRD V1 ***- O82139_PANGI); contains Interpro domain(s) IPR018333 Squalene cyclase GO:0003824,GO:0016866 // --- // --- /// XM_004251516.1 // LOC101262591 // PREDICTED: Solanum lycopersicum beta-amyrin synthase-like (LOC101262591), mRNA. // --- // ---	main	ITAG_eugene	Cycloartenol Synthase (AHRD V1 ***- O82139_PANGI); contains Interpro domain(s) IPR018333 Squalene cyclase GO:0003824,GO:0016866
20270580	4.96993	5e-08	Solyc02g067750.2.1 // --- // Carbonic anhydrase (AHRD V1 ***- B1VK36_SOLLC); contains Interpro domain(s) IPR001765 Carbonic anhydrase GO:0004089,GO:0005515,GO:0015976 // --- // --- /// NM_001246918.1 // ca3 // Solanum lycopersicum carbonic anhydrase (ca3), mRNA. // --- // ---	main	ITAG_eugene	Carbonic anhydrase (AHRD V1 ***- B1VK36_SOLLC); contains Interpro domain(s) IPR001765 Carbonic anhydrase GO:0004089,GO:0005515,GO:0015976
20307495	4.94555	1.68e-05	Solyc04g006940.2.1 // --- // Phospholipid-transporting ATPase (AHRD V1 **** C1GDL1_PARBD); contains Interpro domain(s) IPR006539 ATPase, P-type, phospholipid-translocating, flippase GO:0004012,GO:0008152,GO:0016020,GO:0016021 // --- // --- /// XM_004236906.1 // LOC101246336 // PREDICTED: Solanum lycopersicum putative phospholipid-transporting ATPase 9-like (LOC101246336), mRNA. // --- // ---	main	ITAG_eugene	Phospholipid-transporting ATPase (AHRD V1 **** C1GDL1_PARBD); contains Interpro domain(s) IPR006539 ATPase, P-type, phospholipid-translocating, flippase GO:0004012,GO:0008152,GO:0016020,GO:0016021
20414356	4.93428	4.86e-11	Solyc11g008010.1.1 // --- // NAC domain protein IPR003441 (AHRD V1 ***- A9PB02_POPTR); contains Interpro domain(s) IPR003441 No apical meristem (NAM) protein GO:0045449 // --- // --- /// XM_004249981.1 // LOC101262069 // PREDICTED: Solanum lycopersicum uncharacterized LOC101262069, transcript variant 1 (LOC101262069), mRNA. // --- // --- /// XM_004249982.1 // LOC101262069 // PREDICTED: Solanum ly…	main	ITAG_eugene	NAC domain protein IPR003441 (AHRD V1 ***- A9PB02_POPTR); contains Interpro domain(s) IPR003441 No apical meristem (NAM) protein GO:0045449
20296840	4.92078	1.71e-10	Solyc03g117950.2.1 // --- // Chaperone protein ClpB 1 (AHRD V1 **-- D0CK17_9SYNE); contains Interpro domain(s) IPR013093 ATPase associated with various cellular activities, AAA-2 GO:0005524,GO:0016021,GO:0017111,GO:0019538 // --- // --- /// XM_004235817.1 // LOC101248184 // PREDICTED: Solanum lycopersicum chaperone protein ClpD, chloroplastic-like (LOC101248184), mRNA. // --- // ---	main	ITAG_eugene	Chaperone protein ClpB 1 (AHRD V1 **-- D0CK17_9SYNE); contains Interpro domain(s) IPR013093 ATPase associated with various cellular activities, AAA-2 GO:0005524,GO:0016021,GO:0017111,GO:0019538
20316594	4.91403	0.000132	Solyc05g008220.2.1 // --- // Unknown Protein (AHRD V1) // --- // --- /// XM_004238800.1 // LOC101256484 // PREDICTED: Solanum lycopersicum uncharacterized LOC101256484 (LOC101256484), mRNA. // --- // ---	main	ITAG_eugene	Unknown Protein (AHRD V1)
20352641	4.91005	2.06e-05	Solyc07g056280.2.1 // --- // WRKY transcription factor 16 (AHRD V1 *-*- Q7X7E3_ORYSJ); contains Interpro domain(s) IPR003657 DNA-binding WRKY GO:0045449 // --- // --- /// XM_004243159.1 // LOC101248692 // PREDICTED: Solanum lycopersicum probable WRKY transcription factor 71-like (LOC101248692), mRNA. // --- // ---	main	ITAG_eugene	WRKY transcription factor 16 (AHRD V1 *-*- Q7X7E3_ORYSJ); contains Interpro domain(s) IPR003657 DNA-binding WRKY GO:0045449
20275907	4.88711	1.28e-07	Solyc02g087350.1.1 // --- // Glycosyltransferase (AHRD V1 ***- B9N4D7_POPTR); contains Interpro domain(s) IPR002495 Glycosyl transferase, family 8 GO:0016757,GO:0016758 // --- // --- /// XM_004232210.1 // LOC101265190 // PREDICTED: Solanum lycopersicum probable galacturonosyltransferase-like 10-like (LOC101265190), mRNA. // --- // ---	main	ITAG_eugene	Glycosyltransferase (AHRD V1 ***- B9N4D7_POPTR); contains Interpro domain(s) IPR002495 Glycosyl transferase, family 8 GO:0016757,GO:0016758
20242358	4.88454	1.33e-05	Solyc01g105920.2.1 // --- // (E)-beta-ocimene synthase (AHRD V1 **** Q5CD81_CITUN); contains Interpro domain(s) IPR005630 Terpene synthase, metal-binding domain GO:0008152,GO:0016829,GO:0034768,GO:0050551 // --- // --- /// XM_004230508.1 // LOC101247865 // PREDICTED: Solanum lycopersicum (-)-camphene/tricyclene synthase, chloroplastic-like (LOC101247865), mRNA. // --- // ---	main	ITAG_eugene	(E)-beta-ocimene synthase (AHRD V1 **** Q5CD81_CITUN); contains Interpro domain(s) IPR005630 Terpene synthase, metal-binding domain GO:0008152,GO:0016829,GO:0034768,GO:0050551
20330413	4.88409	8.03e-10	Solyc06g009050.2.1 // --- // Universal stress protein (AHRD V1 ***- B4UW73_ARAHY); contains Interpro domain(s) IPR006016 UspA GO:0006950 // --- // --- /// XM_004240490.1 // LOC101256975 // PREDICTED: Solanum lycopersicum universal stress protein MJ0531-like, transcript variant 1 (LOC101256975), mRNA. // --- // --- /// XM_004240491.1 // LOC101256975 // PREDICTED: Solanum lycopersicum universal str…	main	ITAG_eugene	Universal stress protein (AHRD V1 ***- B4UW73_ARAHY); contains Interpro domain(s) IPR006016 UspA GO:0006950
20309250	4.88185	1.85e-06	Solyc04g016180.2.1 // --- // Glycosyltransferase (AHRD V1 ***- Q5QPZ6_MEDTR); contains Interpro domain(s) IPR007657 Glycosyltransferase AER61, uncharacterised GO:0016757 // --- // --- /// XM_004236548.1 // LOC101264204 // PREDICTED: Solanum lycopersicum uncharacterized LOC101264204 (LOC101264204), mRNA. // --- // ---	main	ITAG_eugene	Glycosyltransferase (AHRD V1 ***- Q5QPZ6_MEDTR); contains Interpro domain(s) IPR007657 Glycosyltransferase AER61, uncharacterised GO:0016757
20433050	4.85495	2.58e-09	Solyc12g087950.1.1 // --- // AT-hook motif nuclear localized protein 17 (AHRD V1 **-- Q9LTA2_ARATH); contains Interpro domain(s) IPR014476 Predicted AT-hook DNA-binding // --- // --- /// XM_004252668.1 // LOC101248856 // PREDICTED: Solanum lycopersicum putative DNA-binding protein ESCAROLA-like (LOC101248856), mRNA. // --- // ---	main	ITAG_eugene	AT-hook motif nuclear localized protein 17 (AHRD V1 **-- Q9LTA2_ARATH); contains Interpro domain(s) IPR014476 Predicted AT-hook DNA-binding
20426082	4.84693	4.17e-05	Solyc12g088840.1.1 // --- // Os07g0619200 protein (Fragment) (AHRD V1 ***- Q0D4L7_ORYSJ); contains Interpro domain(s) IPR018248 EF hand GO:0005509 // --- // --- /// XM_004252720.1 // LOC101264499 // PREDICTED: Solanum lycopersicum calmodulin-like protein 6-like (LOC101264499), mRNA. // --- // ---	main	ITAG_eugene	Os07g0619200 protein (Fragment) (AHRD V1 ***- Q0D4L7_ORYSJ); contains Interpro domain(s) IPR018248 EF hand GO:0005509
20422296	4.84019	1.15e-08	Solyc12g014420.1.1 // --- // Glucan endo-1 3-beta-glucosidase A6 (AHRD V1 ***- B6TIF7_MAIZE); contains Interpro domain(s) IPR000490 Glycoside hydrolase, family 17 GO:0005975 // --- // --- /// XM_004251862.1 // LOC101265618 // PREDICTED: Solanum lycopersicum glucan endo-1,3-beta-glucosidase 13-like, transcript variant 1 (LOC101265618), mRNA. // --- // --- /// XM_004251863.1 // LOC101265618 // PRED…	main	ITAG_eugene	Glucan endo-1 3-beta-glucosidase A6 (AHRD V1 ***- B6TIF7_MAIZE); contains Interpro domain(s) IPR000490 Glycoside hydrolase, family 17 GO:0005975
20411549	4.83815	3.26e-06	Solyc11g066130.1.1 // --- // Thaumatin-like protein (AHRD V1 **-- D2KU75_CITJA); contains Interpro domain(s) IPR017949 Thaumatin, conserved site IPR001938 Thaumatin, pathogenesis-related // --- // --- /// NM_001247785.1 // LOC543971 // Solanum lycopersicum osmotin-like protein (LOC543971), mRNA. // --- // ---	main	ITAG_eugene	Thaumatin-like protein (AHRD V1 **-- D2KU75_CITJA); contains Interpro domain(s) IPR017949 Thaumatin, conserved site IPR001938 Thaumatin, pathogenesis-related
20276133	4.82866	8.54e-11	Solyc02g088200.2.1 // --- // Activating signal cointegrator 1 complex subunit 1 (AHRD V1 **-- C3KHG7_ANOFI) // --- // --- /// XM_004232163.1 // LOC101249781 // PREDICTED: Solanum lycopersicum uncharacterized LOC101249781 (LOC101249781), mRNA. // --- // ---	main	ITAG_eugene	Activating signal cointegrator 1 complex subunit 1 (AHRD V1 **-- C3KHG7_ANOFI)
20265487	4.82042	2.25e-08	Solyc02g088090.1.1 // --- // Calmodulin-like protein (AHRD V1 *-*- B6TXW9_MAIZE); contains Interpro domain(s) IPR011992 EF-Hand type GO:0005509 // --- // --- /// XM_004232168.1 // LOC101251639 // PREDICTED: Solanum lycopersicum probable calcium-binding protein CML30-like (LOC101251639), mRNA. // --- // ---	main	ITAG_eugene	Calmodulin-like protein (AHRD V1 *-*- B6TXW9_MAIZE); contains Interpro domain(s) IPR011992 EF-Hand type GO:0005509
20390194	4.80818	2.93e-06	Solyc09g075140.2.1 // --- // Lipase-like protein (AHRD V1 **-- Q9M3D1_ARATH) GO:0004622,GO:0008289 // --- // --- /// XM_004247368.1 // LOC101246087 // PREDICTED: Solanum lycopersicum monoglyceride lipase-like (LOC101246087), mRNA. // --- // ---	main	ITAG_eugene	Lipase-like protein (AHRD V1 **-- Q9M3D1_ARATH) GO:0004622,GO:0008289
20294901	4.8057	2.77e-06	Solyc03g111620.1.1 // --- // Os08g0119500 protein (Fragment) (AHRD V1 *-*- Q0J8C9_ORYSJ); contains Interpro domain(s) IPR013216 Methyltransferase type 11 GO:0008152 // --- // --- /// XM_004236262.1 // LOC101256578 // PREDICTED: Solanum lycopersicum uncharacterized LOC101256578 (LOC101256578), mRNA. // --- // ---	main	ITAG_eugene	Os08g0119500 protein (Fragment) (AHRD V1 *-*- Q0J8C9_ORYSJ); contains Interpro domain(s) IPR013216 Methyltransferase type 11 GO:0008152
20331566	4.79642	0.00251165	Solyc06g036290.2.1 // --- // Heat shock protein 90 (Fragment) (AHRD V1 **-- Q00NU9_WHEAT); contains Interpro domain(s) IPR003594 ATP-binding region, ATPase-like IPR001404 Heat shock protein Hsp90 GO:0005524,GO:0006950,GO:0042623 // --- // --- /// XM_004240669.1 // LOC101260143 // PREDICTED: Solanum lycopersicum heat shock protein 83-like, transcript variant 1 (LOC101260143), mRNA. // --- // --- /…	main	ITAG_eugene	Heat shock protein 90 (Fragment) (AHRD V1 **-- Q00NU9_WHEAT); contains Interpro domain(s) IPR003594 ATP-binding region, ATPase-like IPR001404 Heat shock protein Hsp90 GO:0005524,GO:0006950,GO:0042623
20315203	4.78489	7.58e-08	Solyc04g082200.2.1 // --- // Dehydrin (AHRD V1 *-*- Q1A4H3_COFCA); contains Interpro domain(s) IPR000167 Dehydrin GO:0009415 // --- // --- /// XM_004238363.1 // LOC101253585 // PREDICTED: Solanum lycopersicum phosphoprotein ECPP44-like (LOC101253585), mRNA. // --- // ---	main	ITAG_eugene	Dehydrin (AHRD V1 *-*- Q1A4H3_COFCA); contains Interpro domain(s) IPR000167 Dehydrin GO:0009415
20335585	4.78381	1.71e-07	Solyc06g071070.1.1 // --- // Short-chain dehydrogenase/reductase family protein (AHRD V1 ***- D7L204_ARALY); contains Interpro domain(s) IPR002347 Glucose/ribitol dehydrogenase GO:0008152,GO:0055114 // --- // --- /// XM_004241516.1 // LOC101249180 // PREDICTED: Solanum lycopersicum short-chain type dehydrogenase/reductase-like (LOC101249180), mRNA. // --- // ---	main	ITAG_eugene	Short-chain dehydrogenase/reductase family protein (AHRD V1 ***- D7L204_ARALY); contains Interpro domain(s) IPR002347 Glucose/ribitol dehydrogenase GO:0008152,GO:0055114
20344336	4.78129	2.17e-07	Solyc06g071160.2.1 // --- // Beta-1 3-galactosyltransferase-like protein (AHRD V1 ***- D8RWA4_SELML); contains Interpro domain(s) IPR002659 Glycosyl transferase, family 31 GO:0005529,GO:0016020 // --- // --- /// XM_004241511.1 // LOC101247727 // PREDICTED: Solanum lycopersicum probable beta-1,3-galactosyltransferase 19-like (LOC101247727), mRNA. // --- // ---	main	ITAG_eugene	Beta-1 3-galactosyltransferase-like protein (AHRD V1 ***- D8RWA4_SELML); contains Interpro domain(s) IPR002659 Glycosyl transferase, family 31 GO:0005529,GO:0016020
20384386	4.76428	3.16e-06	Solyc09g092710.2.1 // --- // Glycine rich protein (AHRD V1 ***- Q9FXS8_TOBAC); contains Interpro domain(s) IPR010800 Glycine rich // --- // --- /// XM_004247862.1 // LOC101256127 // PREDICTED: Solanum lycopersicum uncharacterized LOC101256127 (LOC101256127), mRNA. // --- // ---	main	ITAG_eugene	Glycine rich protein (AHRD V1 ***- Q9FXS8_TOBAC); contains Interpro domain(s) IPR010800 Glycine rich
20248146	4.74711	3.62e-11	Solyc01g057870.1.1 // --- // Unknown Protein (AHRD V1) // --- // ---	main	ITAG_eugene	Unknown Protein (AHRD V1)
20252140	4.74614	4.52e-08	Solyc01g094330.2.1 // --- // Expressed protein with function in citronellol catabolism (AHRD V1 **-- C0VQA1_9GAMM); contains Interpro domain(s) IPR010839 Protein of unknown function DUF1446 // --- // --- /// XR_182405.1 // LOC101260881 // PREDICTED: Solanum lycopersicum uncharacterized LOC101260881 (LOC101260881), misc_RNA. // --- // ---	main	ITAG_eugene	Expressed protein with function in citronellol catabolism (AHRD V1 **-- C0VQA1_9GAMM); contains Interpro domain(s) IPR010839 Protein of unknown function DUF1446
20296229	4.74391	5.46e-08	Solyc03g115850.2.1 // --- // NAC domain protein IPR003441 (AHRD V1 ***- B9I557_POPTR); contains Interpro domain(s) IPR003441 No apical meristem (NAM) protein GO:0003700,GO:0045449 // --- // --- /// XM_004235967.1 // LOC101243692 // PREDICTED: Solanum lycopersicum NAC domain-containing protein 100-like (LOC101243692), mRNA. // --- // ---	main	ITAG_eugene	NAC domain protein IPR003441 (AHRD V1 ***- B9I557_POPTR); contains Interpro domain(s) IPR003441 No apical meristem (NAM) protein GO:0003700,GO:0045449
20373391	4.73787	2.27e-11	Solyc08g066020.1.1 // --- // Serine C-palmitoyltransferase like protein (AHRD V1 **-* Q94IB8_ARATH); contains Interpro domain(s) IPR004839 Aminotransferase, class I and II GO:0004758,GO:0005515,GO:0009058,GO:0030170 // --- // --- /// XM_004245085.1 // LOC101244511 // PREDICTED: Solanum lycopersicum long chain base biosynthesis protein 1-like (LOC101244511), mRNA. // --- // ---	main	ITAG_eugene	Serine C-palmitoyltransferase like protein (AHRD V1 **-* Q94IB8_ARATH); contains Interpro domain(s) IPR004839 Aminotransferase, class I and II GO:0004758,GO:0005515,GO:0009058,GO:0030170
20261484	4.73501	2.94e-06	Solyc02g071970.1.1 // --- // Unknown Protein (AHRD V1) // --- // --- /// XM_004233024.1 // LOC101256151 // PREDICTED: Solanum lycopersicum uncharacterized LOC101256151 (LOC101256151), mRNA. // --- // ---	main	ITAG_eugene	Unknown Protein (AHRD V1)
20289402	4.71503	0.000105	Solyc03g007890.2.1 // --- // Heat shock protein 90 (Fragment) (AHRD V1 **-- Q2L3T8_WHEAT); contains Interpro domain(s) IPR003594 ATP-binding region, ATPase-like IPR001404 Heat shock protein Hsp90 GO:0005524,GO:0006950,GO:0042623 // --- // --- /// XM_004234170.1 // LOC101264183 // PREDICTED: Solanum lycopersicum heat shock protein 83-like (LOC101264183), mRNA. // --- // ---	main	ITAG_eugene	Heat shock protein 90 (Fragment) (AHRD V1 **-- Q2L3T8_WHEAT); contains Interpro domain(s) IPR003594 ATP-binding region, ATPase-like IPR001404 Heat shock protein Hsp90 GO:0005524,GO:0006950,GO:0042623
20375516	4.71341	4.59e-12	Solyc08g077440.2.1 // --- // ATP-dependent protease La (AHRD V1 **** A7HC55_ANADF); contains Interpro domain(s) IPR004815 Peptidase S16, ATP-dependent protease La GO:0004176,GO:0005524,GO:0006508,GO:0017111,GO:0070182 // --- // --- /// XM_004245805.1 // LOC101256614 // PREDICTED: Solanum lycopersicum lon protease homolog 2, peroxisomal-like (LOC101256614), mRNA. // --- // ---	main	ITAG_eugene	ATP-dependent protease La (AHRD V1 **** A7HC55_ANADF); contains Interpro domain(s) IPR004815 Peptidase S16, ATP-dependent protease La GO:0004176,GO:0005524,GO:0006508,GO:0017111,GO:0070182
20361533	4.70701	1.48e-10	Solyc07g065320.2.1 // --- // Multidrug resistance protein ABC transporter family (AHRD V1 **-- B9GJX7_POPTR); contains Interpro domain(s) IPR001140 ABC transporter, transmembrane region GO:0005840,GO:0015431,GO:0016021,GO:0016887,GO:0017111 // --- // --- /// XM_004243993.1 // LOC101250322 // PREDICTED: Solanum lycopersicum ABC transporter C family member 3-like (LOC101250322), mRNA. // --- // ---	main	ITAG_eugene	Multidrug resistance protein ABC transporter family (AHRD V1 **-- B9GJX7_POPTR); contains Interpro domain(s) IPR001140 ABC transporter, transmembrane region GO:0005840,GO:0015431,GO:0016021,GO:0016887,GO:0017111
20303869	4.70271	5.97e-10	XM_004237694.1 // LOC101264717 // PREDICTED: Solanum lycopersicum transmembrane protein 184C-like, transcript variant 1 (LOC101264717), mRNA. // --- // --- /// XM_004237695.1 // LOC101264717 // PREDICTED: Solanum lycopersicum transmembrane protein 184C-like, transcript variant 2 (LOC101264717), mRNA. // --- // --- /// Solyc04g064850.2.1 // --- // Transmembrane protein 34 (AHRD V1 ***- A5D9H3_BOVI…	main	blat	PREDICTED: Solanum lycopersicum transmembrane protein 184C-like, transcript variant 1 (LOC101264717), mRNA.
20347376	4.69901	3.91e-09	Solyc07g006500.2.1 // --- // Alpha alpha-trehalose-phosphate synthase (UDP-forming) (AHRD V1 **** D2REU5_ARCPA); contains Interpro domain(s) IPR001830 Glycosyl transferase, family 20 GO:0003825,GO:0004805,GO:0005992,GO:0008152 // --- // --- /// NM_001246967.1 // TPS1 // Solanum lycopersicum trehalose-6-phosphate synthase (TPS1), mRNA. // --- // ---	main	ITAG_eugene	Alpha alpha-trehalose-phosphate synthase (UDP-forming) (AHRD V1 **** D2REU5_ARCPA); contains Interpro domain(s) IPR001830 Glycosyl transferase, family 20 GO:0003825,GO:0004805,GO:0005992,GO:0008152
20388907	4.69763	4.65e-08	Solyc09g063060.2.1 // --- // GDSL esterase/lipase At4g28780 (AHRD V1 ***- GDL67_ARATH); contains Interpro domain(s) IPR001087 Lipase, GDSL GO:0004091,GO:0006629 // --- // --- /// XM_004247256.1 // LOC101252220 // PREDICTED: Solanum lycopersicum GDSL esterase/lipase At4g28780-like (LOC101252220), mRNA. // --- // ---	main	ITAG_eugene	GDSL esterase/lipase At4g28780 (AHRD V1 ***- GDL67_ARATH); contains Interpro domain(s) IPR001087 Lipase, GDSL GO:0004091,GO:0006629
20293590	4.69748	3.19e-05	Solyc03g095310.2.1 // --- // Cytochrome P450 GO:0008395,GO:0019825,GO:0020037,GO:0055114 // --- // --- /// XM_004235164.1 // LOC101249999 // PREDICTED: Solanum lycopersicum cytokinin hydroxylase-like (LOC101249999), mRNA. // --- // ---	main	ITAG_eugene	Cytochrome P450 GO:0008395,GO:0019825,GO:0020037,GO:0055114
20303882	4.69614	1.24e-06	Solyc04g064870.2.1 // --- // Pathogenesis-related protein-like protein (AHRD V1 ***- Q8L9B0_ARATH) // --- // --- /// XM_004237696.1 // LOC101265430 // PREDICTED: Solanum lycopersicum pathogen-related protein-like (LOC101265430), mRNA. // --- // ---	main	ITAG_eugene	Pathogenesis-related protein-like protein (AHRD V1 ***- Q8L9B0_ARATH)
20354084	4.69376	2.96e-05	Solyc07g065410.1.1 // --- // Unknown Protein (AHRD V1) // --- // --- /// XR_182968.1 // LOC101261249 // PREDICTED: Solanum lycopersicum uncharacterized LOC101261249 (LOC101261249), misc_RNA. // --- // ---	main	ITAG_eugene	Unknown Protein (AHRD V1)
20311536	4.69195	7.52e-07	Solyc04g054930.2.1 // --- // Trehalose-6-phosphate phosphatase-like protein (AHRD V1 ***- Q9LX18_ARATH); contains Interpro domain(s) IPR003337 Trehalose-phosphatase GO:0005992,GO:0008152 // --- // --- /// XM_004237358.1 // LOC101263696 // PREDICTED: Solanum lycopersicum probable trehalose-phosphate phosphatase J-like (LOC101263696), mRNA. // --- // ---	main	ITAG_eugene	Trehalose-6-phosphate phosphatase-like protein (AHRD V1 ***- Q9LX18_ARATH); contains Interpro domain(s) IPR003337 Trehalose-phosphatase GO:0005992,GO:0008152
20363348	4.68922	1.19e-08	Solyc08g014080.2.1 // --- // E3 ubiquitin-protein ligase MARCH3 (AHRD V1 *--- B5X3M1_SALSA); contains Interpro domain(s) IPR011016 Zinc finger, RING-CH-type GO:0005515,GO:0008270 // --- // --- /// XM_004244706.1 // LOC101251013 // PREDICTED: Solanum lycopersicum uncharacterized LOC101251013 (LOC101251013), mRNA. // --- // ---	main	ITAG_eugene	E3 ubiquitin-protein ligase MARCH3 (AHRD V1 * B5X3M1_SALSA); contains Interpro domain(s) IPR011016 Zinc finger, RING-CH-type GO:0005515,GO:0008270
20261157	4.67496	0.00168313	Solyc02g070890.2.1 // --- // Receptor like kinase, RLK GO:0004675,GO:0005515,GO:0006468 // --- // --- /// XM_004233044.1 // LOC101263667 // PREDICTED: Solanum lycopersicum LRR receptor-like serine/threonine-protein kinase FLS2-like (LOC101263667), mRNA. // --- // ---	main	ITAG_eugene	Receptor like kinase, RLK GO:0004675,GO:0005515,GO:0006468
20354044	4.67315	3.74e-11	Solyc07g065230.1.1 // --- // C2 domain-containing protein (AHRD V1 ***- D7MKI6_ARALY) // --- // --- /// XR_182967.1 // LOC101254920 // PREDICTED: Solanum lycopersicum uncharacterized LOC101254920 (LOC101254920), misc_RNA. // --- // ---	main	ITAG_eugene	C2 domain-containing protein (AHRD V1 ***- D7MKI6_ARALY)
20414876	4.6619	1.54e-09	Solyc11g010390.1.1 // --- // Unknown Protein (AHRD V1) // --- // ---	main	ITAG_eugene	Unknown Protein (AHRD V1)
20236979	4.65646	4.12e-08	Solyc01g087020.2.1 // --- // Unknown Protein (AHRD V1) // --- // ---	main	ITAG_eugene	Unknown Protein (AHRD V1)
20434483	4.6562	1.9e-07	Solyc12g099340.1.1 // --- // Calmodulin-binding transcription activator 5 (AHRD V1 **** D7MA72_ARALY); contains Interpro domain(s) IPR005559 CG-1 GO:0005634,GO:0016563 // --- // --- /// XM_004252872.1 // LOC101055570 // PREDICTED: Solanum lycopersicum calmodulin-binding transcription factor SR3L (LOC101055570), mRNA. // --- // ---	main	ITAG_eugene	Calmodulin-binding transcription activator 5 (AHRD V1 **** D7MA72_ARALY); contains Interpro domain(s) IPR005559 CG-1 GO:0005634,GO:0016563
20424757	4.64253	8.04e-06	Solyc12g045030.1.1 // --- // Short-chain dehydrogenase/reductase family protein (AHRD V1 **-- D7LV30_ARALY); contains Interpro domain(s) IPR002347 Glucose/ribitol dehydrogenase GO:0008152,GO:0055114 // --- // --- /// XM_004252335.1 // LOC101255178 // PREDICTED: Solanum lycopersicum probable L-xylulose reductase-like (LOC101255178), mRNA. // --- // ---	main	ITAG_eugene	Short-chain dehydrogenase/reductase family protein (AHRD V1 **-- D7LV30_ARALY); contains Interpro domain(s) IPR002347 Glucose/ribitol dehydrogenase GO:0008152,GO:0055114
20328238	4.63365	3.65e-08	XM_004239881.1 // LOC101254095 // PREDICTED: Solanum lycopersicum uncharacterized LOC101254095 (LOC101254095), mRNA. // --- // --- /// Solyc05g052750.2.1 // --- // Hydrolase alpha/beta fold family protein (AHRD V1 ***- D7KX74_ARALY) // --- // ---	main	blat	PREDICTED: Solanum lycopersicum uncharacterized LOC101254095 (LOC101254095), mRNA.
20317017	4.6247	4.41e-10	Solyc05g009550.2.1 // --- // IST1 homolog (AHRD V1 *--- IST1_HUMAN); contains Interpro domain(s) IPR005061 Protein of unknown function DUF292, eukaryotic // --- // --- /// XM_004238893.1 // LOC101258366 // PREDICTED: Solanum lycopersicum uncharacterized LOC101258366 (LOC101258366), mRNA. // --- // ---	main	ITAG_eugene	IST1 homolog (AHRD V1 * IST1_HUMAN); contains Interpro domain(s) IPR005061 Protein of unknown function DUF292, eukaryotic
20262179	4.62013	4.5e-07	XM_004232818.1 // LOC101247183 // PREDICTED: Solanum lycopersicum E3 ubiquitin-protein ligase RMA1H1-like (LOC101247183), mRNA. // --- // --- /// Solyc02g078320.1.1 // --- // RING finger protein 5 (AHRD V1 *--- B6UBI0_MAIZE); contains Interpro domain(s) IPR018957 Zinc finger, C3HC4 RING-type GO:0004842,GO:0008270 // --- // ---	main	blat	PREDICTED: Solanum lycopersicum E3 ubiquitin-protein ligase RMA1H1-like (LOC101247183), mRNA.
20435618	4.60975	2.47e-06	XM_004232445.1 // LOC101260685 // PREDICTED: Solanum lycopersicum chaperone protein dnaJ 11, chloroplastic-like (LOC101260685), mRNA. // --- // ---	rescue	other	PREDICTED: Solanum lycopersicum chaperone protein dnaJ 11, chloroplastic-like (LOC101260685), mRNA.
20239668	4.60954	4.61e-10	Solyc01g097880.2.1 // --- // Deaminase (AHRD V1 *-*- D6B5U0_9ACTO); contains Interpro domain(s) IPR016193 Cytidine deaminase-like GO:0003824,GO:0016787 // --- // --- /// XM_004230076.1 // LOC101244906 // PREDICTED: Solanum lycopersicum guanine deaminase-like, transcript variant 1 (LOC101244906), mRNA. // --- // --- /// XM_004230077.1 // LOC101244906 // PREDICTED: Solanum lycopersicum guanine deam…	main	ITAG_eugene	Deaminase (AHRD V1 *-*- D6B5U0_9ACTO); contains Interpro domain(s) IPR016193 Cytidine deaminase-like GO:0003824,GO:0016787
20428107	4.60848	1.14e-07	Solyc12g006380.1.1 // --- // 1-aminocyclopropane-1-carboxylate oxidase-like protein (AHRD V1 **-* Q9LTH7_ARATH); contains Interpro domain(s) IPR005123 Oxoglutarate and iron-dependent oxygenase GO:0009815,GO:0016491 // --- // --- /// NM_001247695.2 // ODD // Solanum lycopersicum 2-oxoglutarate-dependent dioxygenase (ODD), mRNA. // --- // ---	main	ITAG_eugene	1-aminocyclopropane-1-carboxylate oxidase-like protein (AHRD V1 **-* Q9LTH7_ARATH); contains Interpro domain(s) IPR005123 Oxoglutarate and iron-dependent oxygenase GO:0009815,GO:0016491
20368472	4.60347	2.2e-07	Solyc08g080130.2.1 // --- // Phospholipase D (AHRD V1 **** Q9XGT0_GOSHI); contains Interpro domain(s) IPR011402 Phospholipase D, plant GO:0004630,GO:0005515,GO:0008152,GO:0016020 // --- // --- /// NM_001247580.1 // PLDb1 // Solanum lycopersicum phospholipase PLDb1 (PLDb1), mRNA. // --- // ---	main	ITAG_eugene	Phospholipase D (AHRD V1 **** Q9XGT0_GOSHI); contains Interpro domain(s) IPR011402 Phospholipase D, plant GO:0004630,GO:0005515,GO:0008152,GO:0016020
20276084	4.59343	6.33e-07	Solyc02g087950.2.1 // --- // cDNA clone J023065D24 full insert sequence (AHRD V1 *-*- B7EKP5_ORYSJ); contains Interpro domain(s) IPR012870 Protein of unknown function DUF1666 GO:0005840 // --- // --- /// XM_004232173.1 // LOC101253548 // PREDICTED: Solanum lycopersicum uncharacterized LOC101253548 (LOC101253548), mRNA. // --- // ---	main	ITAG_eugene	cDNA clone J023065D24 full insert sequence (AHRD V1 *-*- B7EKP5_ORYSJ); contains Interpro domain(s) IPR012870 Protein of unknown function DUF1666 GO:0005840
20386701	4.58067	8.87e-06	Solyc09g011860.2.1 // --- // Os03g0169000 protein (Fragment) (AHRD V1 ***- Q0DUS7_ORYSJ); contains Interpro domain(s) IPR004348 Protein of unknown function DUF246, plant // --- // --- /// XM_004246313.1 // LOC101259661 // PREDICTED: Solanum lycopersicum uncharacterized LOC101259661 (LOC101259661), mRNA. // --- // ---	main	ITAG_eugene	Os03g0169000 protein (Fragment) (AHRD V1 ***- Q0DUS7_ORYSJ); contains Interpro domain(s) IPR004348 Protein of unknown function DUF246, plant
20401475	4.57158	1.23e-06	Solyc10g045610.1.1 // --- // Receptor-like kinase (AHRD V1 ***- A7VM21_MARPO); contains Interpro domain(s) IPR017442 Serine/threonine protein kinase-related GO:0006468 // --- // --- /// XM_004248906.1 // LOC101261670 // PREDICTED: Solanum lycopersicum lysM domain receptor-like kinase 4-like (LOC101261670), mRNA. // --- // ---	main	ITAG_eugene	Receptor-like kinase (AHRD V1 ***- A7VM21_MARPO); contains Interpro domain(s) IPR017442 Serine/threonine protein kinase-related GO:0006468
20304943	4.57042	7.31e-08	XM_004238488.1 // LOC101245542 // PREDICTED: Solanum lycopersicum uncharacterized LOC101245542 (LOC101245542), mRNA. // --- // --- /// Solyc04g076140.2.1 // --- // Rho GTPase activating protein 12 (AHRD V1 *-** B2RUJ8_MOUSE); contains Interpro domain(s) IPR000198 RhoGAP GO:0005100,GO:0005622,GO:0035091 // --- // ---	main	blat	PREDICTED: Solanum lycopersicum uncharacterized LOC101245542 (LOC101245542), mRNA.
20282158	4.56959	1.25e-08	Solyc03g080020.2.1 // --- // DUF895 domain membrane protein (AHRD V1 *-*- D4ALB1_ARTBC) // --- // --- /// XM_004234993.1 // LOC101255373 // PREDICTED: Solanum lycopersicum UNC93-like protein 1-like (LOC101255373), mRNA. // --- // ---	main	ITAG_eugene	DUF895 domain membrane protein (AHRD V1 *-*- D4ALB1_ARTBC)
20298457	4.56933	8.79e-09	Solyc03g123430.2.1 // --- // AP2-like ethylene-responsive transcription factor At1g16060 (AHRD V1 *-*- AP2L1_ARATH); contains Interpro domain(s) IPR001471 Pathogenesis-related transcriptional factor and ERF, DNA-binding GO:0003677,GO:0006355,GO:0006508 // --- // --- /// XM_004236329.1 // LOC101251371 // PREDICTED: Solanum lycopersicum AP2-like ethylene-responsive transcription factor AIL1-like (L…	main	ITAG_eugene	AP2-like ethylene-responsive transcription factor At1g16060 (AHRD V1 *-*- AP2L1_ARATH); contains Interpro domain(s) IPR001471 Pathogenesis-related transcriptional factor and ERF, DNA-binding GO:0003677,GO:0006355,GO:0006508
20231795	4.55634	2.53e-08	Solyc01g007190.2.1 // --- // Unknown Protein (AHRD V1) // --- // --- /// XM_004228541.1 // LOC101262645 // PREDICTED: Solanum lycopersicum uncharacterized LOC101262645 (LOC101262645), mRNA. // --- // ---	main	ITAG_eugene	Unknown Protein (AHRD V1)
20254422	4.55416	9.44e-09	Solyc01g102290.2.1 // --- // Stress-induced hydrophobic peptide (AHRD V1 **-- B9N409_POPTR); contains Interpro domain(s) IPR000612 Uncharacterised protein family UPF0057 GO:0016021 // --- // --- /// XM_004230319.1 // LOC101267065 // PREDICTED: Solanum lycopersicum hydrophobic protein LTI6A-like (LOC101267065), mRNA. // --- // ---	main	ITAG_eugene	Stress-induced hydrophobic peptide (AHRD V1 **-- B9N409_POPTR); contains Interpro domain(s) IPR000612 Uncharacterised protein family UPF0057 GO:0016021
20333879	4.5472	2.3e-07	Solyc06g063010.2.1 // --- // At1g72390-like protein (Fragment) (AHRD V1 *-*- C0JD42_9BRAS) // --- // --- /// XM_004241800.1 // LOC101257868 // PREDICTED: Solanum lycopersicum uncharacterized LOC101257868 (LOC101257868), mRNA. // --- // ---	main	ITAG_eugene	At1g72390-like protein (Fragment) (AHRD V1 *-*- C0JD42_9BRAS)
20266367	4.53438	5.1e-10	Solyc02g090970.1.1 // --- // Serine/threonine-protein kinase 24 (AHRD V1 **** STK24_MOUSE); contains Interpro domain(s) IPR002290 Serine/threonine protein kinase GO:0006468,GO:0008545 // --- // --- /// XM_004231975.1 // LOC101266471 // PREDICTED: Solanum lycopersicum mitogen-activated protein kinase kinase kinase 3-like (LOC101266471), mRNA. // --- // ---	main	ITAG_eugene	Serine/threonine-protein kinase 24 (AHRD V1 **** STK24_MOUSE); contains Interpro domain(s) IPR002290 Serine/threonine protein kinase GO:0006468,GO:0008545
20252543	4.52442	6.64e-08	Solyc01g095630.2.1 // --- // WRKY transcription factor (AHRD V1 ***- D3YEX5_SOLLC); contains Interpro domain(s) IPR003657 DNA-binding WRKY GO:0045449 // --- // --- /// NM_001247601.1 // WRKY3 // Solanum lycopersicum WRKY transcription factor (WRKY3), mRNA. // --- // ---	main	ITAG_eugene	WRKY transcription factor (AHRD V1 ***- D3YEX5_SOLLC); contains Interpro domain(s) IPR003657 DNA-binding WRKY GO:0045449
20330749	4.51585	5.6e-06	Solyc06g010030.2.1 // --- // MLO-like protein 3 (AHRD V1 ***- C6EWE6_VITVI); contains Interpro domain(s) IPR004326 Mlo-related protein GO:0016021 // --- // --- /// XM_004240533.1 // LOC101245171 // PREDICTED: Solanum lycopersicum MLO-like protein 6-like (LOC101245171), mRNA. // --- // ---	main	ITAG_eugene	MLO-like protein 3 (AHRD V1 ***- C6EWE6_VITVI); contains Interpro domain(s) IPR004326 Mlo-related protein GO:0016021
20276284	4.50939	2.49e-07	Solyc02g088620.2.1 // --- // Membrane-anchored ubiquitin-fold protein 1 (AHRD V1 ***- D7LAJ7_ARALY); contains Interpro domain(s) IPR017000 Membrane-anchored ubiquitin-fold protein, HCG-1 // --- // --- /// XM_004232130.1 // LOC101265189 // PREDICTED: Solanum lycopersicum membrane-anchored ubiquitin-fold protein 1-like (LOC101265189), mRNA. // --- // ---	main	ITAG_eugene	Membrane-anchored ubiquitin-fold protein 1 (AHRD V1 ***- D7LAJ7_ARALY); contains Interpro domain(s) IPR017000 Membrane-anchored ubiquitin-fold protein, HCG-1
20248066	4.50859	3.51e-08	Solyc01g057470.1.1 // --- // Unknown Protein (AHRD V1) // --- // ---	main	ITAG_eugene	Unknown Protein (AHRD V1)
20296288	4.50802	1.2e-07	Solyc03g116100.2.1 // --- // MYB transcription factor (AHRD V1 **-* Q6R036_ARATH); contains Interpro domain(s) IPR015495 Myb transcription factor GO:0003677,GO:0003700,GO:0045449 // --- // --- /// XM_004235963.1 // LOC101267793 // PREDICTED: Solanum lycopersicum myb-related protein 306-like (LOC101267793), mRNA. // --- // ---	main	ITAG_eugene	MYB transcription factor (AHRD V1 **-* Q6R036_ARATH); contains Interpro domain(s) IPR015495 Myb transcription factor GO:0003677,GO:0003700,GO:0045449
20298856	4.50282	1.29e-06	Solyc04g005610.2.1 // --- // NAC domain transcription factor (AHRD V1 **** Q5DM36_WHEAT); contains Interpro domain(s) IPR003441 No apical meristem (NAM) protein GO:0003700,GO:0045449 // --- // --- /// XM_004236996.1 // LOC101248665 // PREDICTED: Solanum lycopersicum NAC transcription factor 29-like (LOC101248665), mRNA. // --- // ---	main	ITAG_eugene	NAC domain transcription factor (AHRD V1 **** Q5DM36_WHEAT); contains Interpro domain(s) IPR003441 No apical meristem (NAM) protein GO:0003700,GO:0045449
20341982	4.49753	1.13e-08	Solyc06g059840.2.1 // --- // 3-methyl-2-oxobutanoate dehydrogenase (2-methylpropanoyl-transferring) (AHRD V1 **** A1U0F1_MARAV); contains Interpro domain(s) IPR001017 Dehydrogenase, E1 component GO:0003863,GO:0008152 // --- // --- /// NM_001247137.1 // LOC778303 // Solanum lycopersicum branched chain alpha-keto acid dehydrogenase E1-alpha subunit (LOC778303), mRNA. // --- // ---	main	ITAG_eugene	3-methyl-2-oxobutanoate dehydrogenase (2-methylpropanoyl-transferring) (AHRD V1 **** A1U0F1_MARAV); contains Interpro domain(s) IPR001017 Dehydrogenase, E1 component GO:0003863,GO:0008152
20275228	4.49514	3.05e-05	Solyc02g085260.1.1 // --- // Unknown Protein (AHRD V1) // --- // ---	main	ITAG_eugene	Unknown Protein (AHRD V1)
20262099	4.47363	2.73e-10	Solyc02g078130.2.1 // --- // Basic helix-loop-helix family protein (AHRD V1 ***- D7MFG5_ARALY); contains Interpro domain(s) IPR011598 Helix-loop-helix DNA-binding GO:0003700,GO:0005634,GO:0045449 // --- // --- /// XM_004233787.1 // LOC101247399 // PREDICTED: Solanum lycopersicum uncharacterized LOC101247399 (LOC101247399), mRNA. // --- // ---	main	ITAG_eugene	Basic helix-loop-helix family protein (AHRD V1 ***- D7MFG5_ARALY); contains Interpro domain(s) IPR011598 Helix-loop-helix DNA-binding GO:0003700,GO:0005634,GO:0045449
20406199	4.46647	6.13e-11	XM_004249837.1 // LOC101267758 // PREDICTED: Solanum lycopersicum polyubiquitin-C-like (LOC101267758), mRNA. // --- // --- /// Solyc11g005670.1.1 // --- // Ubiquitin (AHRD V1 ***- Q2UZT4_MUSAC); contains Interpro domain(s) IPR019956 Ubiquitin subgroup // --- // ---	main	blat	PREDICTED: Solanum lycopersicum polyubiquitin-C-like (LOC101267758), mRNA.
20384041	4.4534	1.5e-08	Solyc09g091660.2.1 // --- // ABC transporter G family member 40 (AHRD V1 ***- AB40G_ARATH); contains Interpro domain(s) IPR013525 ABC-2 type transporter GO:0016020,GO:0016887,GO:0017111,GO:0042626 // --- // --- /// XM_004247793.1 // LOC101259884 // PREDICTED: Solanum lycopersicum pleiotropic drug resistance protein 1-like (LOC101259884), mRNA. // --- // ---	main	ITAG_eugene	ABC transporter G family member 40 (AHRD V1 ***- AB40G_ARATH); contains Interpro domain(s) IPR013525 ABC-2 type transporter GO:0016020,GO:0016887,GO:0017111,GO:0042626
20248351	4.44696	3.01e-09	Solyc01g058720.2.1 // --- // NaCl-inducible Ca2+-binding protein (AHRD V1 **-* O22368_ARATH); contains Interpro domain(s) IPR011992 EF-Hand type GO:0005509 // --- // --- /// XM_004228967.1 // LOC101264550 // PREDICTED: Solanum lycopersicum calmodulin-like protein 5-like, transcript variant 1 (LOC101264550), mRNA. // --- // --- /// XM_004228968.1 // LOC101264550 // PREDICTED: Solanum lycopersicum …	main	ITAG_eugene	NaCl-inducible Ca2+-binding protein (AHRD V1 **-* O22368_ARATH); contains Interpro domain(s) IPR011992 EF-Hand type GO:0005509
20258879	4.44242	1.13e-09	Solyc02g032930.2.1 // --- // B-cell receptor-associated protein 31-like containing protein (AHRD V1 ***- B6TG43_MAIZE); contains Interpro domain(s) IPR008417 B-cell receptor-associated 31-like GO:0016021 // --- // --- /// XM_004231567.1 // LOC101258207 // PREDICTED: Solanum lycopersicum uncharacterized LOC101258207 (LOC101258207), mRNA. // --- // ---	main	ITAG_eugene	B-cell receptor-associated protein 31-like containing protein (AHRD V1 ***- B6TG43_MAIZE); contains Interpro domain(s) IPR008417 B-cell receptor-associated 31-like GO:0016021
20272704	4.41442	1.3e-08	Solyc02g077920.2.1 // --- // Squamosa promoter binding-like protein (AHRD V1 ***- Q0PY35_SOLLC); contains Interpro domain(s) IPR004333 Transcription factor, SBP-box GO:0003700,GO:0005634 // --- // --- /// XM_004232851.1 // LOC101256245 // PREDICTED: Solanum lycopersicum squamosa promoter-binding protein 1-like, transcript variant 1 (LOC101256245), mRNA. // --- // --- /// XM_004232852.1 // LOC1012…	main	ITAG_eugene	Squamosa promoter binding-like protein (AHRD V1 ***- Q0PY35_SOLLC); contains Interpro domain(s) IPR004333 Transcription factor, SBP-box GO:0003700,GO:0005634
20337517	4.41395	1.51e-09	Solyc06g076490.2.1 // --- // Unknown Protein (AHRD V1) // --- // --- /// XM_004241154.1 // LOC101266832 // PREDICTED: Solanum lycopersicum uncharacterized LOC101266832 (LOC101266832), mRNA. // --- // ---	main	ITAG_eugene	Unknown Protein (AHRD V1)
20414867	4.41149	9.03e-09	Solyc11g010380.1.1 // --- // Mate efflux family protein (AHRD V1 **-- D7MN36_ARALY); contains Interpro domain(s) IPR002528 Multi antimicrobial extrusion protein MatE GO:0016020 // --- // --- /// XM_004250080.1 // LOC101265986 // PREDICTED: Solanum lycopersicum protein TRANSPARENT TESTA 12-like (LOC101265986), mRNA. // --- // ---	main	ITAG_eugene	Mate efflux family protein (AHRD V1 **-- D7MN36_ARALY); contains Interpro domain(s) IPR002528 Multi antimicrobial extrusion protein MatE GO:0016020
20322469	4.39738	9.31e-11	Solyc05g005200.2.1 // --- // Pyrrolidone-carboxylate peptidase (AHRD V1 **** B6SP89_MAIZE); contains Interpro domain(s) IPR000816 Peptidase C15, pyroglutamyl peptidase I GO:0006508,GO:0008233 // --- // --- /// XM_004238605.1 // LOC101247819 // PREDICTED: Solanum lycopersicum pyrrolidone-carboxylate peptidase-like (LOC101247819), mRNA. // --- // ---	main	ITAG_eugene	Pyrrolidone-carboxylate peptidase (AHRD V1 **** B6SP89_MAIZE); contains Interpro domain(s) IPR000816 Peptidase C15, pyroglutamyl peptidase I GO:0006508,GO:0008233
20365404	4.38934	3.14e-09	Solyc08g065900.2.1 // --- // Charged multivesicular body protein 4b (AHRD V1 ***- B6UES0_MAIZE); contains Interpro domain(s) IPR005024 Snf7 GO:0015031,GO:0042802 // --- // --- /// XM_004245080.1 // LOC101268300 // PREDICTED: Solanum lycopersicum vacuolar protein sorting-associated protein 32 homolog 1-like (LOC101268300), mRNA. // --- // ---	main	ITAG_eugene	Charged multivesicular body protein 4b (AHRD V1 ***- B6UES0_MAIZE); contains Interpro domain(s) IPR005024 Snf7 GO:0015031,GO:0042802
20391125	4.38528	3.29e-10	Solyc09g090430.2.1 // --- // Cyanate hydratase (AHRD V1 ***- B6TTW1_MAIZE); contains Interpro domain(s) IPR008076 Cyanase GO:0003677,GO:0008152,GO:0009439 // --- // --- /// XM_004247706.1 // LOC101259288 // PREDICTED: Solanum lycopersicum cyanate hydratase-like (LOC101259288), mRNA. // --- // ---	main	ITAG_eugene	Cyanate hydratase (AHRD V1 ***- B6TTW1_MAIZE); contains Interpro domain(s) IPR008076 Cyanase GO:0003677,GO:0008152,GO:0009439
20378480	4.37375	5.21e-05	Solyc09g009590.1.1 // --- // Zinc finger A20 and AN1 domain-containing stress-associated protein 4 (AHRD V1 ***- SAP4_ARATH); contains Interpro domain(s) IPR002653 Zinc finger, A20-type IPR000058 Zinc finger, AN1-type GO:0005515,GO:0008270 // --- // --- /// XM_004246485.1 // LOC101259970 // PREDICTED: Solanum lycopersicum zinc finger A20 and AN1 domain-containing stress-associated protein 4-like …	main	ITAG_eugene	Zinc finger A20 and AN1 domain-containing stress-associated protein 4 (AHRD V1 ***- SAP4_ARATH); contains Interpro domain(s) IPR002653 Zinc finger, A20-type IPR000058 Zinc finger, AN1-type GO:0005515,GO:0008270
20433038	4.36343	5.89e-05	Solyc12g087920.1.1 // --- // RLK, Receptor like protein, putative resistance protein with an antifungal domain GO:0004672,GO:0005515,GO:0006468 // --- // --- /// XR_183382.1 // LOC101251267 // PREDICTED: Solanum lycopersicum cysteine-rich receptor-like protein kinase 5-like (LOC101251267), misc_RNA. // --- // --- /// XM_004252760.1 // LOC101251562 // PREDICTED: Solanum lycopersicum cysteine-rich …	main	ITAG_eugene	RLK, Receptor like protein, putative resistance protein with an antifungal domain GO:0004672,GO:0005515,GO:0006468
20259695	4.36078	3.84e-05	Solyc02g063330.2.1 // --- // Serine/threonine protein kinase-like (AHRD V1 *-** Q9FGC3_ARATH); contains Interpro domain(s) IPR002290 Serine/threonine protein kinase GO:0004674,GO:0005515,GO:0006468 // --- // --- /// XM_004233430.1 // LOC101253154 // PREDICTED: Solanum lycopersicum proline-rich receptor-like protein kinase PERK2-like (LOC101253154), mRNA. // --- // ---	main	ITAG_eugene	Serine/threonine protein kinase-like (AHRD V1 *-** Q9FGC3_ARATH); contains Interpro domain(s) IPR002290 Serine/threonine protein kinase GO:0004674,GO:0005515,GO:0006468
20434628	4.35723	1.5e-06	Solyc12g099810.1.1 // --- // Crt homolog 1 (AHRD V1 **-- CRTP1_DICDI) // --- // --- /// XM_004252836.1 // LOC101254772 // PREDICTED: Solanum lycopersicum crt homolog 3-like (LOC101254772), mRNA. // --- // ---	main	ITAG_eugene	Crt homolog 1 (AHRD V1 **-- CRTP1_DICDI)
20404887	4.33741	1.17e-06	Solyc10g082060.1.1 // --- // Plant-specific domain TIGR01568 family protein (AHRD V1 *--- B6U9N9_MAIZE); contains Interpro domain(s) IPR006458 Protein of unknown function DUF623, plant // --- // ---	main	ITAG_eugene	Plant-specific domain TIGR01568 family protein (AHRD V1 * B6U9N9_MAIZE); contains Interpro domain(s) IPR006458 Protein of unknown function DUF623, plant
20405758	4.32848	4.7e-06	Solyc10g085800.1.1 // --- // Zinc-binding family protein (AHRD V1 **-- D7MDD4_ARALY); contains Interpro domain(s) IPR006734 Protein of unknown function DUF597 // --- // --- /// XM_004249633.1 // LOC101253847 // PREDICTED: Solanum lycopersicum uncharacterized LOC101253847 (LOC101253847), mRNA. // --- // ---	main	ITAG_eugene	Zinc-binding family protein (AHRD V1 **-- D7MDD4_ARALY); contains Interpro domain(s) IPR006734 Protein of unknown function DUF597
20360972	4.32218	7.17e-09	Solyc07g063640.1.1 // --- // Wound induced protein (AHRD V1 ***- B6SKC8_MAIZE) // --- // --- /// XM_004244134.1 // LOC101266655 // PREDICTED: Solanum lycopersicum uncharacterized LOC101266655 (LOC101266655), mRNA. // --- // ---	main	ITAG_eugene	Wound induced protein (AHRD V1 ***- B6SKC8_MAIZE)
20436778	4.32108	3.22e-07	XM_004252478.1 // LOC101246324 // PREDICTED: Solanum lycopersicum uncharacterized LOC101246324 (LOC101246324), mRNA. // --- // ---	rescue	other	PREDICTED: Solanum lycopersicum uncharacterized LOC101246324 (LOC101246324), mRNA.
20396074	4.31922	1.82e-09	Solyc10g074740.1.1 // --- // Calmodulin-like protein (AHRD V1 ***- Q9ATP2_CENCI); contains Interpro domain(s) IPR011992 EF-Hand type GO:0005509 // --- // --- /// XM_004248970.1 // LOC101256817 // PREDICTED: Solanum lycopersicum calcium-binding protein CAST-like (LOC101256817), mRNA. // --- // ---	main	ITAG_eugene	Calmodulin-like protein (AHRD V1 ***- Q9ATP2_CENCI); contains Interpro domain(s) IPR011992 EF-Hand type GO:0005509
20350812	4.31845	5.15e-08	XM_004243565.1 // LOC101246840 // PREDICTED: Solanum lycopersicum transmembrane protein 56-B-like, transcript variant 1 (LOC101246840), mRNA. // --- // --- /// XM_004243566.1 // LOC101246840 // PREDICTED: Solanum lycopersicum transmembrane protein 56-B-like, transcript variant 2 (LOC101246840), mRNA. // --- // --- /// Solyc07g044990.2.1 // --- // Transmembrane protein 56 (AHRD V1 ***- B6TI82_MAIZ…	main	blat	PREDICTED: Solanum lycopersicum transmembrane protein 56-B-like, transcript variant 1 (LOC101246840), mRNA.
20360677	4.31423	0.000134	Solyc07g062670.1.1 // --- // Unknown Protein (AHRD V1) // --- // ---	main	ITAG_eugene	Unknown Protein (AHRD V1)
20296250	4.30778	1.58e-07	Solyc03g115920.2.1 // --- // Zinc finger protein-like protein (AHRD V1 **-- Q1PEQ5_ARATH); contains Interpro domain(s) IPR002867 Zinc finger, C6HC-type GO:0008270 // --- // --- /// XM_004235985.1 // LOC101249062 // PREDICTED: Solanum lycopersicum ranBP-type and C3HC4-type zinc finger-containing protein 1-like (LOC101249062), mRNA. // --- // ---	main	ITAG_eugene	Zinc finger protein-like protein (AHRD V1 **-- Q1PEQ5_ARATH); contains Interpro domain(s) IPR002867 Zinc finger, C6HC-type GO:0008270
20256164	4.28891	2.95e-09	Solyc01g107740.2.1 // --- // Protein unc-13 homolog C (AHRD V1 *--- UN13C_MOUSE); contains Interpro domain(s) IPR018029 C2 membrane targeting protein // --- // --- /// XM_004230699.1 // LOC101254948 // PREDICTED: Solanum lycopersicum elicitor-responsive protein 1-like, transcript variant 1 (LOC101254948), mRNA. // --- // --- /// XM_004230700.1 // LOC101254948 // PREDICTED: Solanum lycopersicum el…	main	ITAG_eugene	Protein unc-13 homolog C (AHRD V1 * UN13C_MOUSE); contains Interpro domain(s) IPR018029 C2 membrane targeting protein
20321826	4.28385	0.00044	Solyc05g054650.1.1 // --- // Zinc finger transcription factor ZFP19 (AHRD V1 **** Q84NH1_ORYSJ); contains Interpro domain(s) IPR007087 Zinc finger, C2H2-type GO:0003700,GO:0005622 // --- // --- /// XM_004239728.1 // LOC101259441 // PREDICTED: Solanum lycopersicum zinc finger protein ZAT11-like (LOC101259441), mRNA. // --- // ---	main	ITAG_eugene	Zinc finger transcription factor ZFP19 (AHRD V1 **** Q84NH1_ORYSJ); contains Interpro domain(s) IPR007087 Zinc finger, C2H2-type GO:0003700,GO:0005622
20400303	4.28183	8.51e-08	Solyc10g011910.2.1 // --- // WRKY transcription factor 23 (AHRD V1 ***- C9DI12_9ROSI); contains Interpro domain(s) IPR003657 DNA-binding WRKY GO:0045449 // --- // --- /// XM_004248015.1 // LOC101258194 // PREDICTED: Solanum lycopersicum WRKY transcription factor 22-like (LOC101258194), mRNA. // --- // ---	main	ITAG_eugene	WRKY transcription factor 23 (AHRD V1 ***- C9DI12_9ROSI); contains Interpro domain(s) IPR003657 DNA-binding WRKY GO:0045449
20400583	4.27791	4.45e-05	Solyc10g017960.1.1 // --- // F-box protein PP2-B1 (AHRD V1 *-*- PP2B1_ARATH); contains Interpro domain(s) IPR001810 Cyclin-like F-box GO:0005515,GO:0030246 // --- // --- /// XM_004248522.1 // LOC101248523 // PREDICTED: Solanum lycopersicum F-box protein PP2-A13-like (LOC101248523), mRNA. // --- // ---	main	ITAG_eugene	F-box protein PP2-B1 (AHRD V1 *-*- PP2B1_ARATH); contains Interpro domain(s) IPR001810 Cyclin-like F-box GO:0005515,GO:0030246
20277263	4.27144	6.92e-06	Solyc02g091700.2.1 // --- // Hydroxyproline-rich glycoprotein (AHRD V1 ***- A9YWR1_MEDTR) // --- // --- /// XM_004231921.1 // LOC101250756 // PREDICTED: Solanum lycopersicum uncharacterized LOC101250756, transcript variant 1 (LOC101250756), mRNA. // --- // --- /// XM_004231922.1 // LOC101250756 // PREDICTED: Solanum lycopersicum uncharacterized LOC101250756, transcript variant 2 (LOC101250756), m…	main	ITAG_eugene	Hydroxyproline-rich glycoprotein (AHRD V1 ***- A9YWR1_MEDTR)
20311971	4.24147	6.3e-08	Solyc04g064530.1.1 // --- // Unknown Protein (AHRD V1) // --- // --- /// XM_004237671.1 // LOC101258062 // PREDICTED: Solanum lycopersicum uncharacterized LOC101258062 (LOC101258062), mRNA. // --- // ---	main	ITAG_eugene	Unknown Protein (AHRD V1)
20323878	4.23897	1.25e-07	Solyc05g009870.2.1 // --- // Baculoviral IAP repeat-containing 8 (AHRD V1 *--- Q6PIA0_HUMAN); contains Interpro domain(s) IPR019396 Transmembrane Fragile-X-F-associated protein GO:0008270 // --- // --- /// XM_004238920.1 // LOC101266509 // PREDICTED: Solanum lycopersicum uncharacterized LOC101266509 (LOC101266509), mRNA. // --- // ---	main	ITAG_eugene	Baculoviral IAP repeat-containing 8 (AHRD V1 * Q6PIA0_HUMAN); contains Interpro domain(s) IPR019396 Transmembrane Fragile-X-F-associated protein GO:0008270
20344773	4.22543	8.92e-05	Solyc06g072550.2.1 // --- // UPF0497 membrane protein 8 (AHRD V1 ***- U4978_VITVI); contains Interpro domain(s) IPR006459 Uncharacterised protein family UPF0497, trans-membrane plant subgroup // --- // --- /// XM_004241409.1 // LOC101267030 // PREDICTED: Solanum lycopersicum CASP-like protein VIT_17s0000g00560-like, transcript variant 1 (LOC101267030), mRNA. // --- // --- /// XM_004241410.1 // LO…	main	ITAG_eugene	UPF0497 membrane protein 8 (AHRD V1 ***- U4978_VITVI); contains Interpro domain(s) IPR006459 Uncharacterised protein family UPF0497, trans-membrane plant subgroup
20248877	4.21761	2.28e-07	Solyc01g066430.2.1 // --- // Ring H2 finger protein (AHRD V1 *-*- D9ZHD8_HYPPE); contains Interpro domain(s) IPR018957 Zinc finger, C3HC4 RING-type GO:0008270 // --- // --- /// XM_004229213.1 // LOC101260171 // PREDICTED: Solanum lycopersicum RING-H2 finger protein ATL2-like (LOC101260171), mRNA. // --- // ---	main	ITAG_eugene	Ring H2 finger protein (AHRD V1 *-*- D9ZHD8_HYPPE); contains Interpro domain(s) IPR018957 Zinc finger, C3HC4 RING-type GO:0008270
20296729	4.21735	2.1e-08	Solyc03g117680.2.1 // --- // Transcription regulatory protein SNF5 (AHRD V1 *-*- D3B6R9_POLPA) // --- // --- /// XM_004235837.1 // LOC101254582 // PREDICTED: Solanum lycopersicum uncharacterized LOC101254582 (LOC101254582), mRNA. // --- // ---	main	ITAG_eugene	Transcription regulatory protein SNF5 (AHRD V1 *-*- D3B6R9_POLPA)
20349913	4.21143	5.09e-07	XM_004243686.1 // LOC101261044 // PREDICTED: Solanum lycopersicum uncharacterized LOC101261044, transcript variant 1 (LOC101261044), mRNA. // --- // --- /// XM_004243687.1 // LOC101261044 // PREDICTED: Solanum lycopersicum uncharacterized LOC101261044, transcript variant 2 (LOC101261044), mRNA. // --- // --- /// Solyc07g041010.2.1 // --- // Genomic DNA chromosome 5 P1 clone MHM17 (AHRD V1 ***- Q9…	main	blat	PREDICTED: Solanum lycopersicum uncharacterized LOC101261044, transcript variant 1 (LOC101261044), mRNA.
20307509	4.21029	2.85e-07	Solyc04g006960.2.1 // --- // ABC transporter G family member 14 (AHRD V1 ***- AB14G_ARATH); contains Interpro domain(s) IPR013525 ABC-2 type transporter GO:0008559,GO:0016020,GO:0016887,GO:0017111 // --- // --- /// XM_004236936.1 // LOC101254989 // PREDICTED: Solanum lycopersicum ABC transporter G family member 21-like (LOC101254989), mRNA. // --- // ---	main	ITAG_eugene	ABC transporter G family member 14 (AHRD V1 ***- AB14G_ARATH); contains Interpro domain(s) IPR013525 ABC-2 type transporter GO:0008559,GO:0016020,GO:0016887,GO:0017111
20424742	4.20217	2.23e-07	Solyc12g044930.1.1 // --- // F-box protein PP2-B1 (AHRD V1 ***- PP2B1_ARATH); contains Interpro domain(s) IPR001810 Cyclin-like F-box // --- // --- /// XM_004252332.1 // LOC101254365 // PREDICTED: Solanum lycopersicum F-box protein PP2-B10-like (LOC101254365), mRNA. // --- // ---	main	ITAG_eugene	F-box protein PP2-B1 (AHRD V1 ***- PP2B1_ARATH); contains Interpro domain(s) IPR001810 Cyclin-like F-box
20403382	4.20126	2.17e-06	Solyc10g076550.1.1 // --- // Receptor-like protein kinase At3g21340 (AHRD V1 *-*- RLK6_ARATH); contains Interpro domain(s) IPR002290 Serine/threonine protein kinase GO:0006468 // --- // ---	main	ITAG_eugene	Receptor-like protein kinase At3g21340 (AHRD V1 *-*- RLK6_ARATH); contains Interpro domain(s) IPR002290 Serine/threonine protein kinase GO:0006468
20312624	4.2005	1.4e-05	Solyc04g072640.2.1 // --- // Membrane-anchored ubiquitin-fold protein 2 (AHRD V1 ***- D7M7C8_ARALY); contains Interpro domain(s) IPR017000 Membrane-anchored ubiquitin-fold protein, HCG-1 // --- // --- /// XM_004237829.1 // LOC101244769 // PREDICTED: Solanum lycopersicum membrane-anchored ubiquitin-fold protein 3-like (LOC101244769), mRNA. // --- // ---	main	ITAG_eugene	Membrane-anchored ubiquitin-fold protein 2 (AHRD V1 ***- D7M7C8_ARALY); contains Interpro domain(s) IPR017000 Membrane-anchored ubiquitin-fold protein, HCG-1
20256111	4.1889	4.64e-10	Solyc01g107400.2.1 // --- // Indole-3-acetic acid-amido synthetase GH3.8 (AHRD V1 ***- B6U4E2_MAIZE) // --- // --- /// XM_004230675.1 // LOC101247566 // PREDICTED: Solanum lycopersicum probable indole-3-acetic acid-amido synthetase GH3.1-like (LOC101247566), mRNA. // --- // ---	main	ITAG_eugene	Indole-3-acetic acid-amido synthetase GH3.8 (AHRD V1 ***- B6U4E2_MAIZE)
20295722	4.18874	5.63e-06	Solyc03g114230.1.1 // --- // BHLH transcription factor (AHRD V1 **** A9JX09_ORYSJ); contains Interpro domain(s) IPR011598 Helix-loop-helix DNA-binding GO:0003700,GO:0005634 // --- // --- /// XR_182596.1 // LOC101248286 // PREDICTED: Solanum lycopersicum uncharacterized LOC101248286 (LOC101248286), misc_RNA. // --- // ---	main	ITAG_eugene	BHLH transcription factor (AHRD V1 **** A9JX09_ORYSJ); contains Interpro domain(s) IPR011598 Helix-loop-helix DNA-binding GO:0003700,GO:0005634
20308705	4.18691	0.000258	Solyc04g012050.2.1 // --- // Ethylene responsive transcription factor 2a (AHRD V1 *-*- C0J9I7_9ROSA); contains Interpro domain(s) IPR001471 Pathogenesis-related transcriptional factor and ERF, DNA-binding GO:0003677,GO:0006355 // --- // --- /// XM_004237096.1 // LOC101263899 // PREDICTED: Solanum lycopersicum ethylene-responsive transcription factor ABR1-like (LOC101263899), mRNA. // --- // ---	main	ITAG_eugene	Ethylene responsive transcription factor 2a (AHRD V1 *-*- C0J9I7_9ROSA); contains Interpro domain(s) IPR001471 Pathogenesis-related transcriptional factor and ERF, DNA-binding GO:0003677,GO:0006355
20354042	4.1853	9.74e-09	Solyc07g065220.1.1 // --- // C2 domain-containing protein (AHRD V1 ***- D7MKI6_ARALY); contains Interpro domain(s) IPR000008 C2 calcium-dependent membrane targeting // --- // --- /// Solyc07g065230.1.1 // --- // C2 domain-containing protein (AHRD V1 ***- D7MKI6_ARALY) // --- // --- /// XR_182967.1 // LOC101254920 // PREDICTED: Solanum lycopersicum uncharacterized LOC101254920 (LOC101254920), misc…	main	ITAG_eugene	C2 domain-containing protein (AHRD V1 ***- D7MKI6_ARALY); contains Interpro domain(s) IPR000008 C2 calcium-dependent membrane targeting
20338988	4.17861	1.66e-11	Solyc06g007320.2.1 // --- // Ubiquitin-activating enzyme E1 (AHRD V1 ***- B9SKU8_RICCO); contains Interpro domain(s) IPR018075 Ubiquitin-activating enzyme, E1 GO:0003824,GO:0006464,GO:0008152 // --- // --- /// XM_004240368.1 // LOC101245462 // PREDICTED: Solanum lycopersicum ubiquitin-activating enzyme E1 1-like (LOC101245462), mRNA. // --- // ---	main	ITAG_eugene	Ubiquitin-activating enzyme E1 (AHRD V1 ***- B9SKU8_RICCO); contains Interpro domain(s) IPR018075 Ubiquitin-activating enzyme, E1 GO:0003824,GO:0006464,GO:0008152
[truncated: 2,401 more rows]

## Sheet: JA
Probe Set ID	JA vs C1	FDR	gene_assignment	category	mrna_assignment		Description
[truncated: 2,236 more rows]

## Sheet: Ethylene
Probe Set ID	Et vs C1	FDR	gene_assignment	category	mrna_assignment		Description		577353398
[truncated: 1,280 more rows]
